# Supplementary material for: Comparative Phytochemical Analysis of Gastrodiae Rhizoma Peel and Core and Their Lifespan-Extending Potential in Caenorhabditis elegans
Source: Molecules. 2025 Aug 23;30(17):3474. doi: 10.3390/molecules30173474 (PMC12430696; doi:10.3390/molecules30173474)
Supplement: Supplementary file 1 [file molecules-30-03474-s001.zip]

Archive with 16 entries (16 files):
- Supplementary Table S12.xlsx
- Supplementary Figure S1.tif
- Supplementary Figure S2.tif
- Supplementary Figure S3.tif
- Supplementary Methods.docx
- Supplementary Table S1.docx
- Supplementary Table S2.docx
- Supplementary Table S3.xlsx
- Supplementary Table S4.xlsx
- Supplementary Table S5.xlsx
- Supplementary Table S6.xlsx
- Supplementary Table S7.xlsx
- Supplementary Table S8.xlsx
- Supplementary Table S9.xlsx
- Supplementary Table S10.xlsx
- Supplementary Table S11.xlsx
