# Supplementary material for: Comparative Phytochemical Analysis of Gastrodiae Rhizoma Peel and Core and Their Lifespan-Extending Potential in Caenorhabditis elegans
Source: Molecules. 2025 Aug 23;30(17):3474. doi: 10.3390/molecules30173474 (PMC12430696; doi:10.3390/molecules30173474)
Supplement: Supplementary file 1 [file molecules-30-03474-s001.zip › Supplementary Table S12.xlsx]

## Sheet: Sheet1
PathwayName	Enrichment Ratio	pvalue	SignificantMetabolites	Count	Puthway
Biosynthesis Of Phenylpropanoids	3.51923	0.00905043	Formononetin/Scopoletin/Naringenin chalcone/Isoliquiritigenin/Daidzein	5	https://www.kegg.jp/entry/map01061
Biosynthesis Of Secondary Metabolites	1.83	0.0224769	L-Glutamine/Pipecolic acid/Formononetin/Scopoletin/Nicotianamine/Stigmasterol/Naringenin chalcone/Gramine/Isoliquiritigenin/Daidzein	10	https://www.kegg.jp/entry/map01110
Biosynthesis Of Various Plant Secondary Metabolites	3.92143	0.0345764	Scopoletin/Nicotianamine/Gramine	3	https://www.kegg.jp/entry/map00999
Flavonoid Biosynthesis	3.05	0.134761	Naringenin chalcone/Isoliquiritigenin	2	https://www.kegg.jp/entry/map00941
Purine Metabolism	2.2875	0.215134	L-Glutamine/2'-Deoxyadenosine	2	https://www.kegg.jp/entry/map00230
Biosynthesis Of Plant Secondary Metabolites	1.61471	0.280846	L-Glutamine/Pipecolic acid/Stigmasterol	3	https://www.kegg.jp/entry/map01060
Metabolic Pathways	1.12458	0.37041	L-Glutamine/Pipecolic acid/Methylenesuccinic acid/2'-Deoxyadenosine/4-Pyridoxic acid/Formononetin/Nicotianamine/Stigmasterol/Naringenin chalcone/Isoliquiritigenin/Daidzein	11	https://www.kegg.jp/entry/map01100
Nucleotide Metabolism	1.525	0.383426	L-Glutamine/2'-Deoxyadenosine	2	https://www.kegg.jp/entry/map01232
Abc Transporters	1.30714	0.46357	L-Glutamine/2'-Deoxyadenosine	2	https://www.kegg.jp/entry/map02010
Microbial Metabolism In Diverse Environments	1.14375	0.501968	L-Glutamine/Pipecolic acid/4-Pyridoxate	3	https://www.kegg.jp/entry/map01120
