# Supplementary material for: Comparative Phytochemical Analysis of Gastrodiae Rhizoma Peel and Core and Their Lifespan-Extending Potential in Caenorhabditis elegans
Source: Molecules. 2025 Aug 23;30(17):3474. doi: 10.3390/molecules30173474 (PMC12430696; doi:10.3390/molecules30173474)
Supplement: Supplementary file 1 [file molecules-30-03474-s001.zip › Supplementary Table S3.xlsx]

## Sheet: Supplementary Table S3
Count	Compound	CAS	Formula	MW	RI	Rt [sec]	Dt [a.u.]	TR	TR	TR	TP	TP	TP	Comment
1	1	*	*	*	908.1	407.01	1.21125	68.9807	45.4161	69.8783	234.704	204.974	142.014
2	2	*	*	*	956.7	491.469	1.35083	153.07	149.63	159.062	411.769	305.88	415.446
3	3	*	*	*	740.5	222.046	1.09228	320.328	374.091	303.673	467.183	292.877	330.999
4	4	*	*	*	1047.7	663.372	1.42357	88.8904	104.432	114.739	208.386	216.176	245.244
5	5	*	*	*	1043	654.513	1.26247	71.4869	54.7677	62.1619	102.226	70.9914	80.4675
6	(E)-2-heptenal dimer	C18829555	C7H12O	112.2	959.8	497.467	1.66538	307.97	281.913	304.2	373.883	309.337	168.478	spicy, green vegetables, fresh, fatty
7	(E)-2-heptenal monomer	C18829555	C7H12O	112.2	959.8	497.467	1.25652	914.515	888.248	923.897	873.278	852.833	616.201	spicy, green vegetables, fresh, fatty
8	(E)-2-Hexenal	C6728263	C6H10O	98.1	851.9	331.695	1.17969	124.537	103.043	130.309	140.943	116.008	79.7898	green, banana, fat
9	(E)-2-Octenal dimer	C2548870	C8H14O	126.2	1068.3	703.235	1.81369	40.9969	37.7842	38.333	98.8752	57.294	45.0806	fresh cucumber, fatty, green herbal, banana, green leaf
10	(E)-2-Octenal monomer	C2548870	C8H14O	126.2	1069.3	705.133	1.32881	236.035	208.255	227.432	471.705	323.825	261.112	fresh cucumber, fatty, green herbal, banana, green leaf
11	(E)-2-Pentenal	C1576870	C5H8O	84.1	749.5	229.522	1.10812	212.181	242.991	211.052	513.344	430.506	392.535	potato, peas
12	(Z)-2-Pentenol	C1576950	C5H10O	86.1	770.6	248.152	0.94264	115.021	124.688	148.824	165.996	189.205	160.275	green, plastic, rubber
13	(Z)-4-heptenal	C6728310	C7H12O	112.2	894.2	385.71	1.14638	48.1201	61.6509	53.448	151.239	114.457	136.815	grass, oil
14	1-Heptanol	C111706	C7H16O	116.2	978.2	534.351	1.40375	35.4446	34.9647	47.9357	69.865	113.915	70.5093	grape, fruity, wine, violet, peony
15	1-Hexanol dimer	C111273	C6H14O	102.2	871	354.928	1.64367	51.2195	46.8625	103.757	622.25	903.448	642.853	fresh, fruity, wine, sweet, green
16	1-Hexanol monomer	C111273	C6H14O	102.2	871.3	355.402	1.32895	458.463	348.861	681.04	1481.51	1664.06	1550.46	fresh, fruity, wine, sweet, green
17	1-Octen-3-one	C4312996	C8H14O	126.2	981.6	541.335	1.2804	83.478	80.5319	102.157	97.2222	72.3401	57.0895	strong earthy, mushroom, vegetable, fishy, chicken
18	1-Pentanol dimer	C71410	C5H12O	88.1	762	240.37	1.51455	206.382	178.37	358.916	634.617	723.505	578.321	balsamic
19	1-Pentanol monomer	C71410	C5H12O	88.1	762	240.37	1.25401	832.296	775.085	1057.5	1105.19	1048.1	1111.91	balsamic
20	1-Penten-3-ol	C616251	C5H10O	86.1	678.8	178.423	0.93921	334.01	283.015	346.008	423.72	405.848	447.138	ethereal, green, tropical fruity
21	1-Penten-3-one	C1629589	C5H8O	84.1	684.1	181.069	1.07937	225.357	297.779	195.518	97.3377	95.8291	71.8046	strong pungent odors
22	1-Propanol	C71238	C3H8O	60.1	569.6	130.465	1.1143	528.743	376.729	495.28	1236.9	1252.75	1209.59	alcohol, pungent
23	2,3-Butanediol	C513859	C4H10O2	90.1	778.4	255.428	1.35812	13.6531	13.7597	9.9604	202.061	196.846	155.672	sweet, fruity, butter
24	2-Butanone dimer	C78933	C4H8O	72.1	587.2	138.187	1.24389	373.652	166.696	491.33	552.859	452.37	467.201	fruity , camphor
25	2-Butanone monomer	C78933	C4H8O	72.1	589.3	139.152	1.06769	622.055	492.083	705.418	493.312	474.822	512.931	fruity , camphor
26	2-Heptanone	C110430	C7H14O	114.2	892.2	382.666	1.26363	47.2758	32.063	40.6526	105.174	76.0505	103.845	pear, banana, fruity, slight medicinal fragrance
27	2-Methyl butanal	C96173	C5H10O	86.1	669	173.624	1.40157	67.5099	46.747	163.332	3902.97	3781.11	3808.1	almond, cocoa, malt
28	2-Methylbutanoic acid monomer	C116530	C5H10O2	102.1	846.9	325.863	1.20773	45.2162	39.5572	37.4176	82.3627	74.7819	91.8098	pungent and spicy cheese, fruity
29	2-Methylbutanol	C137326	C5H12O	88.1	732.7	215.755	1.48227	18.981	10.8802	15.6905	310.212	898.647	613.67	roast onion, fruity, floral,wine
30	2-methylpropanol dimer	C78831	C4H10O	74.1	623.6	153.042	1.37235	24.9688	23.6734	25.1776	82.9737	739.602	257.208	fresh, alcoholic, leather
31	2-methylpropanol monomer	C78831	C4H10O	74.1	623.6	153.042	1.17709	162.624	156.336	154.258	629.967	1151.59	1079.23	fresh, alcoholic, leather
32	2-Pentyl furan	C3777693	C9H14O	138.2	996.2	572.977	1.24949	221.682	152.725	348.947	995.973	661.254	730.408	bean, fruity, earthy, green, vegetable
33	3-Methyl butanal	C590863	C5H10O	86.1	653.9	166.523	1.40619	45.5605	28.7947	97.851	2176.02	2291.18	2340.09	chocolate, fat
34	3-Methyl-2-butenal	C107868	C5H8O	84.1	777.6	254.661	1.09361	84.8489	94.6982	84.7667	377.489	384.961	376.156	fruity
35	3-Methyl-butanoic acid methyl ester	C556241	C6H12O2	116.2	778.9	255.906	1.19521	129.645	122.506	120.847	189.874	179.607	207.304	strong apple，pineapple
36	3-Methylbutanoic acid monomer	C503742	C5H10O2	102.1	836.9	314.558	1.22534	73.3599	104.463	84.3401	212.075	196.975	213.443	sour, foot sweat, cheese
37	3-Methylbutanol	C123513	C5H12O	88.1	730.3	213.861	1.50187	41.6635	13.9441	26.2996	551.906	994.398	903.486	whiskey, banana, fruity
38	3-Methylthiopropanal	C3268493	C4H8OS	104.2	908	406.854	1.09073	30.8299	25.622	33.9293	248.972	278.713	172.871	onion, meat, fruity
39	3-Octanone dimer	C106683	C8H16O	128.2	992.3	564.348	1.71456	24.0089	23.7001	25.3842	107.696	114.459	141.587	mouldy, ketone, green, waxy, vegetable, mushroom, cheese, fruity
40	3-Octanone monomer	C106683	C8H16O	128.2	992.6	565.067	1.30991	87.5262	92.2498	117.576	411.625	437.74	506.863	mouldy, ketone, green, waxy, vegetable, mushroom, cheese, fruity
41	3-Pentanone	C96220	C5H10O	86.1	694.4	187.287	1.35494	361.449	327.736	346.645	562.977	602.807	584.544	ethereal
42	3-Penten-2-one	C625332	C5H8O	84.1	736.4	218.747	1.34793	102.072	103.254	80.6075	649.568	749.292	524.068	Fruity, turns into spicy during storage
43	6-methyl-5-hepten-2-one	C110930	C8H14O	126.2	987	552.825	1.15913	305.744	299.041	360.532	376.276	348.707	284.932	citrus, fruity, mouldy, ketone
44	Acetic acid ethyl ester	C141786	C4H8O2	88.1	612.6	148.469	1.33622	156.096	172.497	171.389	238.343	506.196	234.997	fresh, fruity, sweet, grassy
45	Acetoin	C513860	C4H8O2	88.1	707.7	196.721	1.33021	151.901	177.279	759.05	243.806	1017.6	365.664	butter, cream
46	Acetone	C67641	C3H6O	58.1	530	114.567	1.11723	943.487	591.967	738.88	750.645	825.602	683.297	fresh, apple, pear
47	Benzacetaldehyde	C122781	C8H8O	120.2	1054.9	676.957	1.25268	88.2816	58.6137	87.604	654.198	700.647	626.541	hyacinth, sweet fruity, almond, cherry, clover honey, cocoa
48	Benzaldehyde dimer	C100527	C7H6O	106.1	964.1	505.819	1.46306	129.565	104.116	128.565	705.504	598.037	389.826	bitter almond, cherry, nutty
49	Benzaldehyde monomer	C100527	C7H6O	106.1	965.1	507.717	1.15191	404.928	288.274	409.929	1261.93	1176.64	1002.44	bitter almond, cherry, nutty
50	Beta-Citronellol	C106229	C10H20O	156.3	1235.7	1130.7	1.34671	353.715	316.233	458.232	169.911	199.119	267.846	sweet rose
51	Butanal	C123728	C4H8O	72.1	607	146.149	1.29118	260.323	176.697	300.838	288.045	335.932	245.448	pungent, fruity, green leaf
52	Heptanal dimer	C111717	C7H14O	114.2	902.5	398.225	1.69489	28.5437	30.6477	29.4524	133.342	92.6519	55.3521	fresh, aldehyde, fatty, green herbs, wine, fruity
53	Heptanal monomer	C111717	C7H14O	114.2	902.5	398.225	1.34223	193.385	195.884	191.705	433.061	351.251	292.422	fresh, aldehyde, fatty, green herbs, wine, fruity
54	Hexanal dimer	C66251	C6H12O	100.2	793.5	269.72	1.56067	2968.98	2355.41	2988.24	3093.15	2820.9	2512.12	fresh, green, fat, fruity
55	Hexanal monomer	C66251	C6H12O	100.2	793.5	269.72	1.2713	1186.43	1187.01	1206.27	1011.68	1027.47	1106.73	fresh, green, fat, fruity
56	Hexanoic acid methyl ester	C106707	C7H14O2	130.2	925.6	435.696	1.28678	17.7923	16.9724	23.3091	71.207	41.2591	59.258	pineapple, apricot, fruity
57	Hexyl acetate	C142927	C8H16O2	144.2	1013.3	601.597	1.41934	147.286	98.6153	115.594	243.566	213.365	206.276	fruity, green, apple, banana, sweet
58	Maltol	C118718	C6H6O3	126.1	1093.6	755.528	1.14331	1000.68	1091.32	1684.06	161.235	86.6686	91.6321	sweet, fruity, caramel, toasted bread
59	n-Nonanal	C124196	C9H18O	142.2	1107.1	785.012	1.4834	64.0638	53.8501	51.1417	163.468	125.184	135.253	rose, citrus, strong oily
60	n-Octanal	C124130	C8H16O	128.2	991.5	562.653	1.41538	77.9702	76.8815	76.7015	166.385	152.334	157.771	aldehyde, waxy, citrus, orange, fruity, fatty
61	Pentanal	C110623	C5H10O	86.1	695.1	187.825	1.42293	478.423	334.279	355.599	720.344	517.516	402.091	green grassy, faint banana, pungent
62	Propanoic acid	C79094	C3H6O2	74.1	693	186.331	1.11122	156.691	125.439	151.255	196.693	171.193	273.434	yogurt, vinegar
