# Supplementary material for: Comparative Phytochemical Analysis of Gastrodiae Rhizoma Peel and Core and Their Lifespan-Extending Potential in Caenorhabditis elegans
Source: Molecules. 2025 Aug 23;30(17):3474. doi: 10.3390/molecules30173474 (PMC12430696; doi:10.3390/molecules30173474)
Supplement: Supplementary file 1 [file molecules-30-03474-s001.zip › Supplementary Table S4.xlsx]

## Sheet: Supplementary Table S4
Name	TR1	TR2	TR3	TP1	TP2	TP3	VIP	Log2FC	p-value
(E)-2-Pentenal	212.181	242.991	211.052	513.344	430.506	392.535	1.12793	1.0043	0.0038594
(Z)-4-heptenal	48.1201	61.6509	53.448	151.239	114.457	136.815	1.14398	1.3022	0.0021965
1-Hexanol	509.682	395.723	784.796	2103.76	2567.51	2193.32	1.1702	2.022	0.00070728
1-Penten-3-one	225.357	297.779	195.518	97.3377	95.8291	71.8046	1.10718	-1.4395	0.0086119
1-Propanol	528.743	376.729	495.28	1236.9	1252.75	1209.59	1.18678	1.401	8.866e-05
2-Heptanone	47.2758	32.063	40.6526	105.174	76.0505	103.845	1.11625	1.2484	0.0062641
2-Methyl butanal	67.5099	46.747	163.332	3902.97	3781.11	3808.1	1.19363	5.3716	2.16e-07
2-Methylbutanoic acid	45.2162	39.5572	37.4176	82.3627	74.7819	91.8098	1.15804	1.0267	0.0014883
2-Methylbutanol	18.981	10.8802	15.6905	310.212	898.647	613.67	1.04218	5.3223	0.025212
2-methylpropanol	187.592	180.009	179.436	712.941	1891.19	1336.44	1.02981	2.8487	0.029277
2-Pentyl furan	221.682	152.725	348.947	995.973	661.254	730.408	1.09642	1.7228	0.0090523
2.3-Butanediol	13.6531	13.7597	9.9604	202.061	196.846	155.672	1.17582	3.8913	0.00030431
3-Methyl-2-butenal	84.8489	94.6982	84.7667	377.489	384.961	376.156	1.19361	2.1069	2.81e-07
3-Methyl butanal	45.5605	28.7947	97.851	2176.02	2291.18	2340.09	1.19362	5.3049	1.955e-06
3-Methylbutanoic acid	73.3599	104.463	84.3401	212.075	196.975	213.443	1.17361	1.2476	0.00033637
3-Methylbutanol	41.6635	13.9441	26.2996	551.906	994.398	903.486	1.13471	4.9025	0.0042867
3-Methylthiopropanal	30.8299	25.622	33.9293	248.972	278.713	172.871	1.13955	2.9544	0.0030004
3-Octanone	111.535	115.95	142.96	519.32	552.199	648.45	1.17751	2.215	0.00035507
3-Penten-2-one	102.072	103.254	80.6075	649.568	749.292	524.068	1.16095	2.7495	0.0011393
Benzacetaldehyde	88.2816	58.6137	87.604	654.198	700.647	626.541	1.19094	3.0789	1.6365e-05
Benzaldehyde	534.493	392.39	538.495	1967.43	1774.68	1392.27	1.1459	1.8089	0.0022395
Heptanal	221.928	226.532	221.157	566.403	443.903	347.774	1.03936	1.0202	0.022237
Hexanoic acid methyl ester	17.7923	16.9724	23.3091	71.207	41.2591	59.258	1.07573	1.5641	0.013231
Maltol	1000.68	1091.32	1684.06	161.235	86.6686	91.6321	1.11932	-3.4752	0.0060372
n-Nonanal	64.0638	53.8501	51.1417	163.468	125.184	135.253	1.14606	1.3262	0.002178
n-Octanal	77.9702	76.8815	76.7015	166.385	152.334	157.771	1.18714	1.0411	3.7875e-05
