# Supplementary material for: Comparative Phytochemical Analysis of Gastrodiae Rhizoma Peel and Core and Their Lifespan-Extending Potential in Caenorhabditis elegans
Source: Molecules. 2025 Aug 23;30(17):3474. doi: 10.3390/molecules30173474 (PMC12430696; doi:10.3390/molecules30173474)
Supplement: Supplementary file 1 [file molecules-30-03474-s001.zip › Supplementary Table S5.xlsx]

## Sheet: Supplementary Table S5
Compound	Relative Content (%, TR)	Relative Content (%, TP)	Threshold Odor(μg/L)	ROAV(TR)	ROAV(TP)
(Z)-4-heptenal	0.00337459327109564±0.000839998158303222	0.00413215949421897±0.000731194078684544	0.0034	43.6222	100
Beta-Citronellol	0.0227528205642274±0.001538830611993	0.00655542326802489±0.00187511437930832	0.01	100	53.939
Hexanal	0.242080761335951±0.0157214961374392	0.11825176278968±0.00777810224333278	45	46.2591	42.304
1-Pentanol	0.068657488840039±0.00637771583404708	0.0531627751939892±0.00196896604213528	8000	19.7225	28.5903
3-Pentanone	0.0211932292958976±0.00238713215385635	0.0178935787942114±0.00094854838812379	0.04-0.08	16.3413	25.83
1-Octen-3-one	0.00540171457530042±0.000302927121181744	0.00231027014005709±0.000601976173603538	0.016	14.838	11.8808
2-methylpropanol	0.0112237138144977±0.00155781358719963	0.0399437256096808±0.0165384290388291	NA	1.49481	9.95948
3-Methyl-2-butenal	0.00545261531123043±0.00110226925972794	0.0116423443932374±0.000565988216686495	0.5	<1	1.9159
2-Butanone	0.05695555510735±0.00928326428555958	0.0302493509887705±0.0030741810752495	1.3	1.92556	1.91458
2-Methyl butanal	0.00537370156388012±0.00292875814994299	0.117583971888925±0.00772302769758935	5.2	<1	1.86057
3-Methylthiopropanal	0.00183056188627064±3.81414850831934E-05	0.00710239989916147±0.00130036912298175	0.43	<1	1.35906
3-Penten-2-one	0.00592857474158624±0.00150426213006544	0.0195335995837902±0.00231353962485855	1.2	<1	1.33938
3-Methyl butanal	0.00334155010578799±0.00167342085499497	0.0696638505171857±0.00552419258971881	5.4	<1	1.06149
(E)-2-Pentenal	0.0137640231944919±0.00301843232466274	0.0136509326890765±0.0018708503963085	1.4	<1	<1
6-methyl-5-hepten-2-one	0.0196375879801117±0.00128369425315334	0.0102940444663172±0.00118327962285371	1.2	<1	<1
Propanoic acid	0.00881418198912629±0.000724656070163401	0.00662261038473649±0.00203610393479396	2190	<1	<1
Acetoin	0.0207545983302413±0.0172100906750866	0.0162310085583332±0.0115357038813835	2.883	<1	<1
Benzacetaldehyde	0.00472523830794287±0.000620193739357508	0.0202236674571603±0.000114031893964658	4	<1	<1
Heptanal	0.0137548993214689±0.00208700922993341	0.0138393030195001±0.00320157516433552	2.8	<1	<1
Butanal	0.0147811209739341±0.00202295404019772	0.00883855016486696±0.000851596375742086	1.9	<1	<1
(E)-2-Octenal	0.0161238847986627±0.00168973489942631	0.0128291235493216±0.00413233938227201	3	<1	<1
2-Pentyl furan	0.0142914645652264±0.00400031050637595	0.0244769797746255±0.00584212199476215	5.8	<1	<1
n-Nonanal	0.00347345461271741±0.00064471141227143	0.00434371068225106±0.000714401543168961	1.1	<1	<1
3-Methylbutanoic acid	0.00544151195521139±0.00166163584198053	0.00637836910827975±0.000643280425788201	1.8	<1	<1
1-Heptanol	0.00239284388711212±0.000211568242521885	0.00257403694176887±0.00061629213835215	1	<1	<1
(E)-2-heptenal	0.0741195608529824±0.00843017102395094	0.0324512250731847±0.00651044295226137	13	<1	<1
Pentanal	0.0238769346326873±0.00505605356667913	0.0167137371849584±0.004817347532773	24	<1	<1
1-Hexanol	0.0335940782093747±0.00737006202772637	0.0699860901342877±0.00472545982561977	8000	<1	<1
Acetone	0.0461771596411479±0.00975219790054218	0.0230275251602054±0.000794458524161493	58.61	<1	<1
2-Methylbutanoic acid	0.00251148935951974±0.000444809227728022	0.00255720499526614±0.000414673502369799	20	<1	<1
3-Methylbutanol	0.00164003590117144±0.000801695766911342	0.0249931927611595±0.00694116522921211	220	<1	<1
n-Octanal	0.00475120023460108±0.000660267569215296	0.0048781459204741±0.000424770635487416	56	<1	<1
Hexyl acetate	0.00735878424702111±0.00143547281452535	0.00678124694710965±0.00067952212313035	70-90	<1	<1
1-Penten-3-ol	0.0195755038418886±0.000967211626971379	0.0130858599731704±0.00141825346823217	400	<1	<1
Hexanoic acid methyl ester	0.00117413756863831±8.36802471417201E-05	0.001768411886307±0.000519746106437398	70	<1	<1
Benzaldehyde	0.0296339510046238±0.00254084159227657	0.0523014609909918±0.00773533350485294	2100	<1	<1
Acetic acid ethyl ester	0.0102657152175769±0.00164349264828933	0.00985010913812748±0.00409881965523255	750	<1	<1
2-Heptanone	0.00243481652724923±0.000383151790385216	0.00293376749941013±0.000647289338662851	300	<1	<1
Maltol	0.0758899225489875±0.0145752159338372	0.00347868062149536±0.00130778808361819	210	<1	<1
(E)-2-Hexenal	0.00726369608249538±0.000306211255866185	0.00342392679602286±0.000876192485742056	1800	<1	<1
2,3-Butanediol	0.000777163805732574±0.000223502436635739	0.00564882168153419±0.000581714183807807	20000	<1	<1
(Z)-2-Pentenol	0.0079087731311681±0.000896571313707827	0.00525526731413829±0.000175169346502379	NA	0	0
1-Penten-3-one	0.0150411907403438±0.0053954228354482	0.00269631107641778±0.000336416632014195	NA	0	0
1-Propanol	0.0283802972188611±0.00326242685897492	0.0378165931951932±0.00162050245161971	NA	0	0
2-Methylbutanol	0.000919522948438672±0.000206197069528972	0.0184557790734179±0.00826719364690993	NA	0	0
3-Methyl-butanoic acid methyl ester	0.00765585593115421±0.00110617933768688	0.00591735784283972±0.000783035253143101	NA	0	0
3-Octanone	0.00752852002497529±0.000700159352750445	0.0176517353771183±0.00295596006893017	NA	0	0
Note:
1. The volatile constituents relative content was calculated by equation (1). In formula (1), Ai represents the peak volume of the target compound.
	(1)
2. ROAV was calculated by equetion (2), In formula (2), Ci and Ti are the concentration and the threshold value of the compound, Tmax/Cmax is the maximum of Ti/Ci among all the compounds in the sample.
	(2)
3. “NA” indicates that no threshold odor was found.
