# Supplementary material for: Comparative Phytochemical Analysis of Gastrodiae Rhizoma Peel and Core and Their Lifespan-Extending Potential in Caenorhabditis elegans
Source: Molecules. 2025 Aug 23;30(17):3474. doi: 10.3390/molecules30173474 (PMC12430696; doi:10.3390/molecules30173474)
Supplement: Supplementary file 1 [file molecules-30-03474-s001.zip › Supplementary Table S6.xlsx]

## Sheet: Supplementary Table S6
Name	Formula	Molecular Weight	RT [min]	m/z	Kegg_ID	Levels	mzCloud_Results	mzVault_Results	MassList_Results	Class_I	Class_II	pos_TP1	pos_TP2	pos_TP3	pos_TP4	pos_TR1	pos_TR2	pos_TR3	pos_TR4	pos_QC1	pos_QC2	pos_QC3
gamma-caprolactone	C6 H10 O2	114.069	0.3	115.076		2	No results	No results	Full match	Organoheterocyclic compounds	Lactones	1.31135e+06	791647	20680.3	34705.8	74540.5	573185	1.67457e+06	8338.76	79803.4	49446.5	106005
3-N-butyl-4,5-dihydrophthalide	C12 H16 O2	192.115	0.584	193.122		2	No results	No results	Full match			13386.5	37131.8	12623.6	49189.2	37550.4	41641.7	16321	166643	55056.3	48630.2	57166
10-Nitrolinoleate	C18 H31 N O4	153.605	0.987	154.613		2	Invalid mass	No results	No results	Lipids and lipid-like molecules	Fatty Acyls	8.81811e+07	9.37718e+07	6.90052e+07	3.91325e+07	4.75737e+08	1.30079e+08	2.02185e+08	1.94918e+08	1.29897e+08	1.37407e+08	1.22393e+08
N-[(4-hydroxy-3-methoxyphenyl)methyl]-8-methylnonanamide	C18 H29 N O3	307.211	0.998	308.218		2	Invalid mass	No results	No results			8.78967e+07	9.3438e+07	6.85317e+07	3.89672e+07	4.74547e+08	1.29786e+08	2.01497e+08	2.41078e+06	1.29215e+08	1.36935e+08	1.2203e+08
cis-Aconitic acid	C6 H6 O6	174.016	1.041	175.024	C00417	2	No results	No results	Full match	Organic acids and derivatives	Carboxylic acids and derivatives	174648	230428	176976	151558	971149	142760	277784	342767	337625	319549	199493
6-(Methylthio)purine	C6 H6 N4 S	188.017	1.054	189.024		2	No results	Invalid mass	No results	Organoheterocyclic compounds	Imidazopyrimidines	4.19643e+07	3.51848e+07	5.95416e+07	5.80391e+07	4.14463e+07	4.72766e+07	7.54428e+07	7.19192e+07	3.59556e+07	4.99331e+07	4.35911e+07
Desthiobiotin	C10 H18 N2 O3	214.132	1.064	215.139	C01909	2	No results	No results	Full match	Organoheterocyclic compounds	Azoles	1.98886e+07	1.91582e+07	1.56596e+07	1.30781e+07	5.94758e+07	2.31876e+07	3.67656e+07	3.40172e+07	2.32131e+07	2.6939e+07	2.97963e+07
2-{[2-(1H-indol-3-yl)ethyl]ethanimidoyl}phenol	C18 H18 N2 O	278.139	1.089	279.146		2	Invalid mass	No results	No results			934953	1.24096e+06	1.20189e+06	982556	4.67584e+06	1.88665e+06	2.70299e+06	2.35552e+06	2.94201e+06	2.2337e+06	3.29767e+06
L-Saccharopine	C11 H20 N2 O6	276.132	1.094	259.129	C00449	2	No results	No results	Full match	Organic acids and derivatives	Carboxylic acids and derivatives	764276	962209	1.09963e+06	830660	1.14611e+06	2.47669e+06	916179	767829	1.05383e+06	903776	1.28063e+06
Pipecolic acid	C6 H11 N O2	129.079	1.097	130.086	C00408	2	No results	Full match	Full match	Organic acids and derivatives	Carboxylic acids and derivatives	6.54268e+08	1.14048e+09	9.76123e+08	4.95495e+08	1.73407e+08	7.81032e+07	3.02334e+08	1.5658e+08	3.81407e+08	3.71555e+08	3.8659e+08
L-Lysine	C6 H14 N2 O2	146.106	1.099	147.113		1	Full match	Full match	Full match	Organic acids and derivatives	Carboxylic acids and derivatives	7.09679e+08	1.27423e+09	1.0808e+09	5.64421e+08	1.87221e+08	9.24944e+07	3.27438e+08	1.85307e+08	3.85073e+08	3.75514e+08	3.91591e+08
L-Ornithine	C5 H12 N2 O2	132.09	1.1	133.097	C00077	2	No results	No results	Full match	Organic acids and derivatives	Carboxylic acids and derivatives	7.72883e+06	1.64357e+07	6.46578e+06	5.57866e+06	2.09782e+06	2.60692e+06	2.84751e+06	2.32486e+06	4.72621e+06	4.91235e+06	4.89681e+06
N-Methyllysine	C7 H16 N2 O2	160.121	1.12	161.129		2	No results	Full match	No results	Organic acids and derivatives	Carboxylic acids and derivatives	2.30934e+07	2.32092e+07	1.78594e+07	2.02226e+07	6.16978e+06	4.79477e+06	6.63088e+06	8.40975e+06	1.07175e+07	1.13114e+07	9.34988e+06
N6,N6,N6-Trimethyl-L-lysine	C9 H20 N2 O2	188.153	1.135	189.16	C03793	1	Full match	Full match	Full match	Organic acids and derivatives	Carboxylic acids and derivatives	8.34557e+08	8.80086e+08	1.15049e+09	1.19951e+09	2.69123e+08	1.55042e+08	3.26919e+08	2.99311e+08	5.74419e+08	5.56802e+08	5.76558e+08
5-Phenyl-2,4-pentadienoic acid	C11 H10 O2	174.069	1.151	175.077		2	No results	No results	Full match	Benzenoids	Phenol esters	4.60426e+06	2.16031e+07	1.54671e+07	3.95682e+06	2.34482e+06	1.58232e+06	1.97662e+06	1.60248e+06	4.24504e+06	3.94582e+06	5.05244e+06
D-Erythrose 4-phosphate	C4 H9 O7 P	200.009	1.152	201.016	C00279	2	No results	No results	Full match			9.86988e+07	1.23598e+08	8.60162e+07	6.39023e+07	2.2225e+08	2.7528e+08	1.98225e+08	2.5892e+08	1.71106e+08	1.70393e+08	1.72831e+08
N8-Acetylspermidine	C9 H21 N3 O	187.169	1.154	188.176	C01029	2	No results	No results	Full match	Organic acids and derivatives	Carboximidic acids and derivatives	4.26681e+07	2.66474e+07	3.0177e+07	2.4e+07	7.28522e+06	4.38214e+06	9.97804e+06	8.3114e+06	1.61536e+07	1.57798e+07	1.338e+07
Dl-Glyceraldehyde3-phosphate	C3 H7 O6 P	169.998	1.155	171.005		2	No results	No results	Full match			1.20027e+06	1.07875e+06	812412	2.66089e+06	1.29432e+06	396393	666885	2.20825e+06	620745	490579	752767
3-(5-methylisoxazol-3-yl)-2-(3-pyridyl)-1,3-thiazolan-4-one	C12 H11 N3 O2 S	261.061	1.174	262.068		2	Invalid mass	No results	No results			1.80413e+07	2.77112e+07	2.69032e+07	4.02947e+07	6.16959e+07	8.07845e+07	7.68218e+07	1.49575e+08	4.91981e+07	4.89263e+07	5.12983e+07
L-Arginine	C6 H14 N4 O2	174.111	2.41	175.119		1	Full match	Full match	Full match	Organic acids and derivatives	Carboxylic acids and derivatives	1.71991e+09	4.87225e+09	2.61694e+09	7.50889e+08	5.82427e+08	4.88918e+08	7.03361e+08	3.12421e+08	1.14805e+09	1.18801e+09	1.16995e+09
L-Asparagine	C4 H8 N2 O3	132.053	1.2	265.113	C00152	2	No results	No results	Full match	Organic acids and derivatives	Carboxylic acids and derivatives	1.20503e+06	4.93972e+06	986727	479057	551216	617253	2.61984e+06	515630	1.64625e+06	2.36533e+06	2.96288e+06
Choline	C5 H13 N O	103.1	1.202	104.107	C00114	1	Full match	Full match	No results	Organic nitrogen compounds	Organonitrogen compounds	4.82454e+09	6.7748e+09	8.89973e+09	1.00188e+10	6.27314e+09	5.87658e+09	7.98666e+09	1.03871e+10	7.07642e+09	7.0229e+09	5.70148e+09
4-methyl-2-oxo-8-propyl-2H-chromen-7-yl (dimethylamino)methanethioate	C16 H19 N O3 S	305.111	1.202	306.119		2	Invalid mass	Invalid mass	No results			8.8625e+06	3.32286e+07	7.42134e+06	6.31975e+06	7.63331e+07	3.08096e+08	8.40855e+07	9.24495e+07	1.11333e+08	1.15384e+08	1.38224e+08
D-Serine	C3 H7 N O3	105.043	1.204	106.05	C00740	1	Full match	Full match	Full match	Organic acids and derivatives	Carboxylic acids and derivatives	7.02e+08	7.11177e+08	1.08016e+09	7.57124e+08	5.13178e+08	1.59108e+08	6.56132e+08	4.68439e+08	5.14871e+08	5.287e+08	5.23338e+08
O-Phosphorylethanolamine	C2 H8 N O4 P	141.019	1.204	142.026	C00346	2	No results	No results	Full match	Organic acids and derivatives	Organic phosphoric acids and derivatives	2.85368e+07	2.68529e+07	4.15134e+07	2.57043e+07	2.12264e+07	8.91115e+06	2.05124e+07	1.323e+07	1.94311e+07	1.84954e+07	1.79777e+07
Asparagine	C4 H8 N2 O3	132.054	1.207	133.061	C16438	1	Full match	Full match	Full match	Organic acids and derivatives	Carboxylic acids and derivatives	8.94489e+08	2.56514e+09	9.74144e+08	6.85758e+08	8.3336e+08	4.73443e+08	8.48726e+08	4.84169e+08	8.00846e+08	8.27599e+08	8.00471e+08
4-{3-[(3,4-dihydroxyphenyl)methyl]-2-methylbutyl}benzene-1,2-diol	C18 H22 O4	302.148	1.211	303.155		2	Invalid mass	No results	No results			5.09323e+06	5.63387e+06	5.44778e+06	4.65994e+06	1.55841e+07	9.40864e+07	1.97485e+07	1.18591e+07	3.79568e+07	2.59733e+07	2.67792e+07
L-Dihydroorotic acid	C5 H6 N2 O4	158.033	1.216	159.04	C00337	2	No results	No results	Full match	Organic acids and derivatives	Carboxylic acids and derivatives	1.95473e+06	2.56308e+06	1.25853e+06	2.03537e+06	1.52471e+06	1.47584e+06	1.17439e+06	1.25842e+06	1.06066e+06	1.73976e+06	1.15073e+06
Targinine	C7 H16 N4 O2	188.127	1.22	189.135		2	No results	Full match	Full match	Organic acids and derivatives	Carboxylic acids and derivatives	2.43902e+08	2.73632e+08	3.25086e+08	2.2452e+08	8.20619e+07	3.41507e+07	7.66733e+07	7.72028e+07	1.20622e+08	1.22799e+08	1.27295e+08
Phosphocholine	C5 H14 N O4 P	183.066	1.222	184.073	C00588	2	No results	Full match	No results	Organic nitrogen compounds	Organonitrogen compounds	1.46657e+09	9.23388e+08	1.81964e+09	7.70845e+08	2.3528e+09	8.92186e+08	1.73622e+09	8.11524e+08	1.20922e+09	1.1899e+09	1.24141e+09
L-Glutamine	C5 H10 N2 O3	146.069	1.224	147.077	C00064	1	Full match	Full match	Full match	Organic acids and derivatives	Carboxylic acids and derivatives	9.392e+08	1.27564e+09	8.05445e+08	9.90285e+08	9.52105e+07	1.74981e+08	1.56269e+08	1.45003e+08	3.89433e+08	3.7677e+08	3.97817e+08
Biopterin	C9 H11 N5 O3	237.085	1.224	238.092	C06313	2	Invalid mass	Invalid mass	No results	Organoheterocyclic compounds	Pteridines and derivatives	1.20854e+09	3.35168e+09	8.08101e+08	3.57354e+08	5.55467e+09	6.62115e+09	2.60013e+09	1.83516e+09	3.70518e+09	3.62285e+09	3.7794e+09
4-Pyridoxate	C8 H9 N O4	183.053	1.228	184.061	C00847	2	No results	No results	Full match	Organoheterocyclic compounds	Pyridines and derivatives	1.71965e+06	2.10701e+07	1.88742e+06	1.70554e+06	4.14387e+07	2.8292e+07	1.90444e+07	1.38432e+07	1.39873e+07	1.48705e+07	2.40156e+07
L-Aspartic acid	C4 H7 N O4	133.038	1.235	134.045	C00049	1	Full match	Full match	Full match	Organic acids and derivatives	Carboxylic acids and derivatives	3.06508e+09	3.10584e+09	3.66049e+09	1.10209e+09	3.13905e+09	1.54748e+09	3.60061e+09	1.25728e+09	2.23488e+09	2.27787e+09	2.32391e+09
gamma-Glutamylglutamic acid	C10 H16 N2 O7	276.096	1.237	277.103		2	No results	No results	Full match	Organic acids and derivatives	Carboxylic acids and derivatives	2.18106e+08	9.87341e+08	1.27975e+08	1.26587e+08	1.7629e+09	2.71069e+09	1.23833e+09	1.21205e+09	1.25205e+09	1.24993e+09	1.28625e+09
5-Methyluridine	C10 H14 N2 O6	258.085	1.238	259.092		2	No results	No results	Full match	Nucleosides, nucleotides, and analogues	Pyrimidine nucleosides	1.50667e+08	6.38554e+08	8.35684e+07	8.47659e+07	1.1517e+09	1.69859e+09	8.04142e+08	7.70614e+08	7.98455e+08	8.24838e+08	8.39454e+08
O-Phospho-L-serine	C3 H8 N O6 P	185.009	1.242	186.016	C01005	2	No results	No results	Full match	Organic acids and derivatives	Carboxylic acids and derivatives	1.12886e+07	1.02572e+07	2.44999e+07	2.79367e+07	1.2089e+07	5.02967e+06	1.03169e+07	1.63489e+07	1.12423e+07	7.65964e+06	9.19961e+06
L-Carnitine	C7 H15 N O3	161.105	1.247	162.113		1	Full match	Full match	No results	Organic nitrogen compounds	Organonitrogen compounds	9.27949e+09	8.28799e+09	1.13827e+10	8.61521e+09	6.64714e+09	6.49919e+09	6.69646e+09	5.70693e+09	6.74083e+09	6.4806e+09	6.58035e+09
Azetidine-2-carboxylic acid	C4 H7 N O2	101.048	1.255	102.055		2	No results	No results	Full match	Organic acids and derivatives	Carboxylic acids and derivatives	2.56304e+08	2.90412e+08	3.30572e+08	2.89577e+08	2.37676e+08	7.76004e+07	2.32415e+08	2.04303e+08	1.83802e+08	1.94913e+08	1.94817e+08
L-Glutamic acid	C5 H9 N O4	147.053	1.258	148.061	C00025	1	Full match	Full match	Full match	Organic acids and derivatives	Carboxylic acids and derivatives	1.14035e+10	1.24907e+10	1.41219e+10	1.40735e+10	9.5126e+09	3.47615e+09	1.01708e+10	9.57297e+09	8.50282e+09	8.76744e+09	8.25503e+09
Muramic acid	C9 H17 N O7	251.1	1.261	252.108	C06470	1	Full match	Full match	Full match	Organic oxygen compounds	Organooxygen compounds	9.49053e+08	1.97371e+09	1.23591e+09	1.38735e+09	7.2942e+09	9.74965e+09	6.17423e+09	9.68431e+09	5.04631e+09	4.80348e+09	5.25442e+09
Dl-3-Hydroxynorvaline	C5 H11 N O3	133.074	1.263	134.081		2	No results	No results	Full match	Organic acids and derivatives	Carboxylic acids and derivatives	4.15504e+08	8.06326e+08	6.4731e+08	6.47595e+08	5.07488e+08	3.05302e+08	4.44194e+08	4.8148e+08	4.58329e+08	4.4896e+08	4.93718e+08
L-Iditol	C6 H14 O6	182.079	1.266	183.086	C01507	2	No results	Full match	Full match	Organic oxygen compounds	Organooxygen compounds	1.22502e+08	4.32728e+07	1.25922e+08	8.42505e+07	6.68744e+07	3.2443e+08	2.05637e+08	4.80975e+07	1.21805e+08	1.31471e+08	1.30161e+08
Betaine	C5 H11 N O2	117.079	1.268	118.086	C00719	1	Full match	Full match	Full match	Organic acids and derivatives	Carboxylic acids and derivatives	3.33387e+09	5.18036e+08	4.22584e+08	2.62502e+08	1.57381e+08	2.4182e+09	1.87706e+09	1.96483e+08	1.3291e+09	1.30427e+09	1.23972e+09
6-Deoxy-D-glucose	C6 H12 O5	164.068	1.27	165.076	C02522	2	No results	No results	Full match	Organic oxygen compounds	Organooxygen compounds	6.72744e+07	2.12574e+07	6.24301e+07	3.66187e+07	3.22874e+07	1.04975e+08	6.86468e+07	2.20047e+07	4.73255e+07	4.59188e+07	4.68763e+07
4-Hydroxy-2,5-dimethyl-3(2H)furanone	C6 H8 O3	128.048	1.275	129.055		2	No results	No results	Full match	Lipids and lipid-like molecules	Prenol lipids	2.23313e+08	1.3221e+08	1.35815e+08	1.24429e+08	1.321e+08	2.75287e+08	3.43038e+08	1.23016e+08	1.35534e+08	1.31392e+08	2.31243e+08
1-Deoxynojirimycin	C6 H13 N O4	163.084	1.278	164.092		2	No results	No results	Full match	Organoheterocyclic compounds	Piperidines	3.74251e+08	6.63179e+08	4.73126e+08	8.93311e+08	6.2979e+08	3.77693e+08	4.51838e+08	8.17536e+08	4.0677e+08	4.52317e+08	4.20158e+08
Methylenesuccinic acid	C5 H6 O4	130.027	1.281	131.034	C00490	2	No results	No results	Full match	Lipids and lipid-like molecules	Fatty Acyls	5.49053e+08	8.36346e+08	3.3405e+08	1.44984e+08	4.41401e+09	5.48914e+09	3.03611e+09	1.51562e+09	2.36542e+09	2.38007e+09	2.5438e+09
Isofraxidin	C11 H10 O5	222.053	1.283	223.06	C17480	2	No results	No results	Full match	Phenylpropanoids and polyketides	Coumarins and derivatives	4.303e+07	5.30006e+07	3.73427e+07	2.49157e+07	6.02889e+07	7.72987e+07	6.56788e+07	4.29516e+07	5.10945e+07	5.2179e+07	5.71605e+07
4-Hydroxy-L-Glutamic Acid	C5 H9 N O5	163.048	1.284	164.055		2	No results	No results	Full match	Organic acids and derivatives	Carboxylic acids and derivatives	7.79482e+07	5.73099e+07	7.16471e+07	1.1866e+08	6.35648e+07	3.51805e+07	1.02014e+08	1.05982e+08	6.67925e+07	7.00385e+07	7.05733e+07
Scopoletin	C10 H8 O4	192.042	1.285	193.05	C01752	2	No results	No results	Full match	Phenylpropanoids and polyketides	Coumarins and derivatives	1.08125e+07	1.22136e+07	6.61627e+06	7.39285e+06	5.59023e+07	5.57551e+07	1.8442e+07	2.17839e+07	1.26953e+07	1.3943e+07	1.45827e+07
N-Acetylputrescine	C6 H14 N2 O	130.111	1.285	131.118	C02714	2	No results	No results	Full match	Organic acids and derivatives	Carboximidic acids and derivatives	1.33233e+08	2.77597e+07	4.33428e+07	1.55516e+07	9.13201e+07	1.89752e+07	2.26493e+07	8.20191e+06	3.21725e+07	3.65806e+07	3.35709e+07
Leu-Pro	C11 H20 N2 O3	228.147	1.286	229.155		2	No results	No results	Full match	Organic acids and derivatives	Carboxylic acids and derivatives	1.65615e+08	3.70474e+07	3.94955e+07	1.27658e+07	5.99594e+06	2.91174e+07	2.30276e+07	6.40126e+06	3.09893e+07	3.45521e+07	3.15698e+07
Tripropyl phosphate	C9 H21 O4 P	224.116	1.289	225.123		2	Invalid mass	No results	No results			6.27698e+07	2.60112e+07	3.28722e+07	1.24875e+07	1.73809e+07	2.36989e+07	2.61172e+07	1.97693e+07	2.68699e+07	3.07799e+07	2.26374e+07
5'-Adenylic acid	C10 H14 N5 O7 P	347.063	1.291	348.071	C00020	2	No results	No results	Full match	Nucleosides, nucleotides, and analogues	Purine nucleotides	6.39733e+06	1.71779e+07	1.03094e+07	1.55393e+07	6.24229e+07	1.00334e+07	1.76152e+07	7.45534e+07	1.84216e+07	2.08582e+07	1.63239e+07
2'-O-methyladenosine	C11 H15 N5 O4	281.113	1.292	304.102		2	No results	No results	Full match	Nucleosides, nucleotides, and analogues	Purine nucleosides	1.59546e+06	2.09008e+06	1.13902e+06	1.81105e+06	4.7947e+06	6.2599e+06	3.3745e+06	2.47422e+06	2.66517e+06	2.78767e+06	2.59494e+06
D-Glucosamine	C6 H13 N O5	179.079	1.293	180.087	C00329	2	No results	Full match	Full match	Organic oxygen compounds	Organooxygen compounds	1.40841e+08	1.43111e+08	1.31143e+08	2.15256e+08	1.94779e+08	1.65008e+08	3.54994e+08	2.93779e+08	2.45919e+08	1.74298e+08	1.60404e+08
N6-Me-dA	C11 H15 N5 O3	265.116	1.296	266.122		2	Invalid mass	No results	No results	Nucleosides, nucleotides, and analogues	Purine nucleosides	1.4287e+08	2.72157e+08	2.52444e+08	4.60696e+08	5.10418e+08	6.49184e+08	8.89293e+08	2.40968e+09	5.57026e+08	5.75099e+08	5.66882e+08
N6-Me-Adenosine	C11 H15 N5 O4	281.111	1.297	282.118		2	Invalid mass	No results	No results	Nucleosides, nucleotides, and analogues	Purine nucleosides	6.94182e+08	1.25144e+09	4.73782e+08	4.08766e+08	4.01582e+09	2.8007e+09	2.41319e+09	2.18775e+09	1.8897e+09	1.93428e+09	1.92086e+09
D-Gluconic acid	C6 H12 O7	196.058	1.299	197.065	C00257	2	No results	No results	Full match	Organic oxygen compounds	Organooxygen compounds	1.30175e+08	3.60766e+07	4.94584e+07	1.26161e+08	4.40265e+07	2.14589e+08	1.19358e+08	5.30425e+07	1.53916e+08	1.23879e+08	1.15933e+08
Glutaric Acid	C5 H8 O4	132.042	1.299	133.05	C00489	2	No results	No results	Full match	Organic acids and derivatives	Carboxylic acids and derivatives	6.48134e+08	8.87521e+08	5.93458e+08	4.20965e+08	2.78295e+09	1.91631e+09	1.80105e+09	1.46927e+09	1.30873e+09	1.3588e+09	1.34902e+09
4-Hydroxyisoleucine	C6 H13 N O3	294.179	1.304	148.097		2	No results	Invalid mass	No results	Organic acids and derivatives	Carboxylic acids and derivatives	4.79114e+07	6.31587e+07	6.79895e+07	7.93353e+07	5.68383e+07	4.0353e+07	5.26119e+07	4.7679e+07	4.13012e+07	4.59522e+07	3.81037e+07
N,N-Diethylethanolamine	C6 H15 N O	117.116	1.306	118.123		1	Full match	No results	No results	Organic nitrogen compounds	Organonitrogen compounds	9.32467e+08	6.30871e+08	1.40615e+09	1.36188e+09	6.26981e+08	3.99148e+08	6.56635e+08	7.55135e+08	6.98456e+08	7.12534e+08	6.06674e+08
Trigonelline	C7 H7 N O2	137.048	1.306	138.055	C01004	2	No results	No results	Full match	Alkaloids and derivatives	Not available	3.46576e+08	1.20303e+08	2.07818e+08	1.71604e+08	4.24945e+08	1.58334e+08	2.14745e+08	1.75346e+08	1.87909e+08	1.88951e+08	1.97581e+08
Gluconolactone	C6 H10 O6	178.048	1.307	179.055	C00198	2	No results	No results	Full match	Organic oxygen compounds	Organooxygen compounds	8.71331e+07	6.53734e+07	3.87416e+07	1.05162e+08	7.57297e+07	1.36796e+08	1.28516e+08	7.65704e+07	1.11087e+08	8.83678e+07	7.69184e+07
N-acetylglycine	C4 H7 N O3	117.043	1.307	118.05		2	No results	No results	Full match	Organic acids and derivatives	Carboxylic acids and derivatives	2.5034e+07	3.45377e+07	2.54989e+07	3.31641e+07	2.74121e+07	1.99306e+07	2.74781e+07	5.26577e+07	2.86123e+07	2.60891e+07	2.59276e+07
3-Succinoylpyridine	C9 H9 N O3	179.058	1.311	180.065	C19569	2	No results	Full match	Full match	Organic acids and derivatives	Keto acids and derivatives	6.08594e+06	8.9414e+06	6.35397e+06	6.69088e+06	1.39133e+07	1.42455e+07	1.36211e+07	1.42825e+07	1.08994e+07	1.11173e+07	1.17034e+07
Dihydrothymine	C5 H8 N2 O2	128.059	1.311	129.066	C00906	2	No results	No results	Full match	Organoheterocyclic compounds	Diazines	2.05604e+08	2.80687e+08	1.94568e+08	1.7663e+08	2.40256e+08	2.70016e+08	1.99631e+08	2.21484e+08	2.16369e+08	2.04836e+08	1.99754e+08
Citramalate	C5 H8 O5	148.037	1.314	149.044	C00815	2	No results	No results	Full match	Lipids and lipid-like molecules	Fatty Acyls	2.32933e+07	1.0495e+07	2.11362e+07	2.4467e+07	1.75117e+07	1.1962e+07	2.72019e+07	2.88192e+07	1.69116e+07	1.91633e+07	1.6948e+07
6-[(4-methylphenyl)sulfonyl]-6-azabicyclo[3.2.1]octane	C14 H19 N O2 S	287.093	1.315	288.1		2	Invalid mass	No results	No results			1.83301e+07	1.01274e+07	7.66508e+06	9.55428e+06	1.67186e+07	1.13657e+07	3.08967e+07	5.05598e+07	1.25196e+07	1.39181e+07	1.1204e+07
Methyl acetoacetate	C5 H8 O3	116.048	1.316	117.055		2	No results	Full match	Full match	Organic acids and derivatives	Keto acids and derivatives	1.47392e+08	1.33531e+08	9.89712e+07	1.10269e+08	1.44818e+08	2.53298e+08	4.61898e+08	1.31579e+08	2.43719e+08	2.65441e+08	2.71629e+08
3-Hydroxyhippuric Acid	C9 H9 N O4	195.053	1.317	196.06		2	No results	No results	Full match	Benzenoids	Benzene and substituted derivatives	1.82711e+07	1.62152e+07	2.93156e+07	1.23257e+07	6.39709e+07	5.10392e+07	4.25206e+07	3.6101e+07	2.66308e+07	3.20877e+07	2.98452e+07
Diaminopimelic acid	C7 H14 N2 O4	190.095	1.318	191.102		2	No results	Full match	Full match	Organic acids and derivatives	Carboxylic acids and derivatives	1.48004e+08	2.68978e+08	2.57203e+08	3.03112e+08	8.30166e+07	5.08239e+07	1.36979e+08	1.46334e+08	1.09345e+08	1.08661e+08	9.61404e+07
Ala-Gln	C8 H15 N3 O4	217.106	1.322	218.114		2	No results	No results	Full match	Organic acids and derivatives	Carboxylic acids and derivatives	5.98698e+06	1.36309e+07	9.14685e+06	3.40227e+06	2.78593e+06	2.37921e+06	3.05602e+06	1.34111e+06	3.18527e+06	5.27817e+06	4.59188e+06
D-threitol	C4 H10 O4	122.058	1.325	123.065		2	No results	No results	Full match	Organic oxygen compounds	Organooxygen compounds	1.98214e+08	1.0078e+08	2.67442e+08	6.24863e+07	2.17971e+08	9.11895e+07	2.45304e+08	5.36499e+07	1.28296e+08	1.55027e+08	1.27668e+08
2-Ethylbutyric Acid	C6 H12 O2	116.084	1.325	250.201		2	No results	No results	Full match	Lipids and lipid-like molecules	Fatty Acyls	678307	684653	675218	608315	1.28635e+06	1.20107e+06	1.0595e+06	1.02031e+06	830173	921241	897294
Gamma-Glu-Leu	C11 H20 N2 O5	260.137	1.329	261.144		2	No results	No results	Full match	Organic acids and derivatives	Carboxylic acids and derivatives	2.29964e+06	1.38907e+06	1.42888e+06	1.18506e+06	7.90902e+06	3.95712e+07	1.05006e+07	6.23444e+06	8.71868e+06	1.24407e+07	1.19897e+07
Methylmalonate	C4 H6 O4	118.027	1.33	119.034	C02170	2	No results	No results	Full match	Organic acids and derivatives	Carboxylic acids and derivatives	1.57306e+07	1.04128e+07	5.65355e+06	1.98968e+07	1.51585e+07	2.12659e+07	2.06588e+07	2.43905e+07	1.58232e+07	1.92179e+07	2.13044e+07
N3,N4-Dimethyl-L-arginine	C8 H18 N4 O2	202.143	1.334	203.15		1	Full match	Full match	Full match	Organic acids and derivatives	Carboxylic acids and derivatives	1.9634e+09	2.15474e+09	2.74936e+09	2.37331e+09	6.77828e+08	3.38175e+08	6.93996e+08	6.82755e+08	1.08763e+09	1.15794e+09	1.12349e+09
Glycyl-L-leucine	C8 H16 N2 O3	188.116	1.349	189.123	C02155	2	No results	No results	Full match	Organic acids and derivatives	Carboxylic acids and derivatives	7.4144e+07	2.83611e+07	7.26098e+07	4.12669e+07	6.16477e+07	2.07868e+07	6.16094e+07	4.10543e+07	3.79275e+07	3.97235e+07	3.8353e+07
Proline	C5 H9 N O2	115.064	1.35	116.071	C16435	1	Full match	Full match	Full match	Organic acids and derivatives	Carboxylic acids and derivatives	1.73686e+09	1.45238e+09	1.53611e+09	7.61913e+08	2.08152e+09	1.33789e+09	1.58784e+09	9.38149e+08	1.41161e+09	1.28577e+09	1.3947e+09
L-Arabinitol	C5 H12 O5	152.068	1.354	153.076	C00532	2	No results	No results	Full match	Organic oxygen compounds	Organooxygen compounds	2.62361e+07	2.09157e+07	8.16043e+07	4.9322e+07	1.86589e+07	1.49398e+07	2.53915e+07	2.90724e+07	1.85223e+07	2.53987e+07	2.34986e+07
L-Ergothioneine	C9 H15 N3 O2 S	229.088	1.356	230.096		1	Full match	Full match	Full match	Organic acids and derivatives	Carboxylic acids and derivatives	2.70674e+09	3.04004e+09	3.35134e+09	1.53422e+09	2.98214e+09	1.57397e+09	2.84073e+09	1.15091e+09	2.18009e+09	2.46283e+09	2.34108e+09
N-Acetyl-D-lactosamine	C14 H25 N O11	383.142	1.359	384.149		2	No results	Full match	No results	Organic oxygen compounds	Organooxygen compounds	1.49738e+08	1.88293e+08	4.06622e+07	1.899e+07	9.89618e+07	8.12797e+07	4.4037e+07	2.38478e+07	5.5809e+07	7.94349e+07	9.3238e+07
3-Furoic acid	C5 H4 O3	112.016	1.36	113.024		2	No results	No results	Full match	Organoheterocyclic compounds	Furans	2.85672e+07	4.05255e+07	5.11884e+07	5.03388e+07	4.38063e+07	5.15867e+07	5.34206e+07	5.03533e+07	4.47146e+07	4.52815e+07	4.81418e+07
5-(hydroxymethyl)-4-methoxy-2,5-dihydrofuran-2-one	C6 H8 O4	161.069	1.361	162.076		2	Invalid mass	No match	No match			1.81968e+08	1.97962e+08	1.69857e+08	1.73846e+08	1.8901e+08	1.31081e+08	3.85536e+08	1.78032e+08	2.05815e+08	1.52395e+08	2.12176e+08
Pyridoxine	C8 H11 N O3	169.074	1.363	170.081	C00314	2	No results	No results	Full match	Organoheterocyclic compounds	Pyridines and derivatives	2.00136e+07	2.04508e+07	2.94215e+07	1.75978e+08	3.59002e+07	2.56936e+07	3.01785e+07	6.21587e+07	3.57978e+07	3.26484e+07	4.02172e+07
5-hydroxy-4-methoxy-5,6-dihydro-2H-pyran-2-one	C6 H8 O4	144.042	1.367	145.05		1	Full match	No results	No results			3.56751e+09	4.6086e+09	4.24665e+09	4.02591e+09	6.1645e+09	6.02586e+09	4.92903e+09	4.38007e+09	5.01538e+09	4.47561e+09	4.26432e+09
Maltotetraose	C24 H42 O21	666.221	1.367	667.226	C02052	2	No results	Full match	Full match	Organic oxygen compounds	Organooxygen compounds	1.72204e+08	1.37172e+08	1.60175e+08	1.66197e+08	1.80321e+08	2.38944e+08	3.08513e+08	2.10913e+08	1.91709e+08	1.85888e+08	1.95246e+08
Ethyl N-(1,4-thiazinan-4-ylcarbothioyl)carbamate	C8 H14 N2 O2 S2	234.053	1.368	235.06		2	No results	Invalid mass	No results	Organoheterocyclic compounds	Thiazinanes	1.47781e+07	2.46438e+07	2.42074e+07	2.16439e+07	2.75235e+07	2.89499e+07	2.66712e+07	2.44678e+07	2.12102e+07	2.35832e+07	2.27489e+07
3-Hydroxy-3-Methylpentane-1,5-Dioic Acid	C6 H10 O5	162.053	1.368	163.06		2	No results	No results	Full match			2.03204e+09	2.74645e+09	2.34965e+09	2.39756e+09	3.60387e+09	3.82274e+09	3.31642e+09	2.97076e+09	3.36629e+09	2.69529e+09	2.58706e+09
Methyl gallate	C8 H8 O5	184.037	1.369	185.044		2	No results	No results	Full match	Benzenoids	Benzene and substituted derivatives	4.28892e+06	4.2275e+06	4.48568e+06	8.80432e+06	5.0395e+06	3.91689e+06	3.99359e+06	1.22861e+07	3.9818e+06	3.37305e+06	4.08388e+06
Quinone	C6 H4 O2	108.021	1.372	109.029	C15602	2	No results	No results	Full match	Organic oxygen compounds	Organooxygen compounds	5.03074e+08	5.90356e+08	6.35816e+08	5.48756e+08	7.07529e+08	7.69081e+08	6.43987e+08	6.45073e+08	5.37361e+08	6.10873e+08	7.06575e+08
5-Methylcytosine	C5 H7 N3 O	125.059	1.374	126.066	C02376	2	No results	No results	Full match	Organoheterocyclic compounds	Diazines	1.42555e+07	1.26177e+07	9.34173e+06	8.66832e+06	9.83593e+06	1.00686e+07	1.08058e+07	4.83973e+06	9.88318e+06	9.12281e+06	9.30348e+06
Catechol	C6 H6 O2	110.037	1.374	111.044	C00090	2	No results	No results	Full match	Benzenoids	Phenols	8.85716e+07	6.06408e+07	9.08965e+07	9.05913e+07	1.04498e+08	1.56553e+08	2.0802e+08	2.68748e+07	7.53496e+07	8.82319e+07	1.35794e+08
Asperulosid	C18 H22 O11	414.116	1.379	415.123		2	No results	No results	Full match	Organic oxygen compounds	Organooxygen compounds	1.48277e+06	1.95094e+06	1.44749e+06	1.80759e+06	2.80113e+06	3.36897e+07	3.84993e+06	3.6389e+06	5.50588e+06	5.52e+06	4.94441e+06
Bialaphos	C11 H22 N3 O6 P	305.111	1.384	306.118	C06457	2	No results	Invalid mass	No results	Organic acids and derivatives	Carboxylic acids and derivatives	2.14061e+08	3.16428e+08	3.05543e+08	2.66923e+08	5.14955e+08	1.32812e+09	5.5043e+08	4.86386e+08	5.77698e+08	5.94413e+08	5.99224e+08
Stachydrine	C7 H13 N O2	143.095	1.387	144.102	C10172	2	No results	No results	Full match	Organic acids and derivatives	Carboxylic acids and derivatives	7.04375e+07	3.77404e+07	4.34007e+07	3.87858e+07	3.89989e+07	3.87186e+07	5.78553e+07	1.82324e+08	5.68038e+07	5.96698e+07	6.06418e+07
(2E,4E)-N-[2-(4-hydroxyphenyl)ethyl]dodeca-2,4-dienamide	C20 H29 N O2	315.216	1.388	316.223		2	Invalid mass	No results	No results			1.53075e+07	1.91978e+06	1.77796e+06	1.27845e+06	1.34281e+06	2.17262e+06	3.9798e+06	1.41193e+06	3.69505e+06	5.95797e+06	4.43077e+06
methyl oxo pentanoate	C6 H10 O3	130.063	1.39	131.07		2	No results	No results	Full match	Organic acids and derivatives	Keto acids and derivatives	1.89338e+08	2.19416e+08	3.7358e+08	2.65128e+08	2.53533e+08	1.57844e+08	2.78661e+08	3.08048e+08	1.88403e+08	1.94133e+08	2.2513e+08
4-Pyridoxic acid	C8 H9 N O4	183.053	1.391	184.06	C00847	1	Full match	Full match	Full match	Organoheterocyclic compounds	Pyridines and derivatives	2.95557e+07	2.72653e+07	1.5748e+07	1.32422e+07	1.36159e+08	3.30371e+08	8.2067e+07	9.46837e+07	9.505e+07	1.01908e+08	1.06572e+08
(5-L-Glutamyl)-L-amino acid	C8 H14 N2 O5	218.09	1.391	219.098	C03740	2	No results	No results	Full match	Organic acids and derivatives	Carboxylic acids and derivatives	2.30224e+08	2.4573e+08	1.78881e+08	1.30089e+08	1.02869e+08	4.95048e+07	9.22976e+07	6.48745e+07	1.00302e+08	1.06824e+08	1.07317e+08
1-Methyladenine	C6 H7 N5	149.07	1.391	150.078	C02216	2	No results	No results	Full match	Organoheterocyclic compounds	Imidazopyrimidines	1.07679e+08	9.16355e+07	1.4982e+08	1.22905e+08	4.91436e+07	2.93288e+07	6.10999e+07	5.37576e+07	6.0879e+07	6.37187e+07	6.44543e+07
Boc-beta-cyano-L-alanine	C9 H14 N2 O4	214.095	1.392	215.102		2	No results	No results	Full match	Organic acids and derivatives	Carboxylic acids and derivatives	3.95154e+07	5.84188e+07	7.41385e+07	2.14318e+07	1.99181e+07	1.25178e+07	1.95017e+07	1.55033e+07	1.91643e+07	2.15255e+07	2.7832e+07
Cytosine	C4 H5 N3 O	111.044	1.393	112.051	C00380	2	No results	No results	Full match	Organoheterocyclic compounds	Diazines	4.31308e+07	5.97043e+07	1.12729e+08	1.1557e+08	5.98337e+07	3.90847e+07	7.03626e+07	7.70838e+07	6.06398e+07	4.80475e+07	5.00811e+07
L-Citrulline	C6 H13 N3 O3	175.095	1.394	176.102	C00327	2	No results	No results	Full match	Organic acids and derivatives	Carboxylic acids and derivatives	9.97548e+07	8.36171e+07	4.58873e+07	1.01176e+08	1.00435e+07	4.85519e+07	5.38852e+07	2.06336e+07	5.00995e+07	4.85005e+07	4.55399e+07
Nicotinate ribonucleoside	C11 H13 N O6	255.074	1.398	256.081		2	No results	No results	Full match	Organic oxygen compounds	Organooxygen compounds	3.68426e+08	2.9092e+08	4.7562e+08	5.98209e+08	1.76902e+08	8.09054e+07	2.14569e+08	2.3978e+08	2.02867e+08	2.17758e+08	2.37828e+08
6-(Dimethylamino)purine	C7 H9 N5	163.085	1.398	349.16		2	No results	No results	Full match	Organoheterocyclic compounds	Imidazopyrimidines	4.77495e+06	1.02305e+07	2.99497e+06	3.41866e+06	1.9864e+07	3.29818e+07	1.98624e+07	2.44126e+07	1.83625e+07	1.54047e+07	1.77813e+07
N-Acetyl-DL-valine	C7 H13 N O3	159.09	1.4	160.097		2	No results	Full match	Full match	Organic acids and derivatives	Carboxylic acids and derivatives	4.93586e+07	5.82602e+07	6.53677e+07	8.13435e+07	6.48113e+07	2.73674e+08	5.69988e+08	7.3086e+07	1.94274e+08	2.19395e+08	2.44341e+08
Arbutin	C12 H16 O7	272.089	1.401	273.097	C06186	2	No results	No results	Full match	Organic oxygen compounds	Organooxygen compounds	4.94059e+06	2.08267e+07	9.29749e+06	9.68728e+06	3.53388e+07	7.99406e+07	9.70403e+07	3.45742e+07	9.45725e+07	9.47269e+07	1.15559e+08
α-Cyclodextrin	C36 H60 O30	972.316	1.402	973.323		2	No results	Full match	No results	Organic oxygen compounds	Organooxygen compounds	5.6827e+07	2.10228e+06	2.24609e+06	1.66026e+06	1.09706e+06	2.73014e+07	4.06052e+07	1.7137e+06	1.54094e+07	1.9085e+07	1.64136e+07
N-[1-(4-methoxy-2-oxo-2H-pyran-6-yl)-2-methylbutyl]acetamide	C13 H19 N O4	270.158	1.413	271.165		2	Invalid mass	No results	No results			1.12813e+06	1.22326e+06	1.14599e+06	1.13942e+06	1.19206e+06	1.40266e+07	8.39633e+06	1.25839e+06	4.42929e+06	5.16243e+06	6.36285e+06
D-Pantothenic Acid	C9 H17 N O5	219.131	1.416	210.139		2	No results	No results	Full match	Lipids and lipid-like molecules	Fatty Acyls	9.07843e+06	4.83131e+07	1.94556e+07	3.73586e+07	8.22956e+06	3.38437e+07	2.34375e+07	4.03684e+07	1.82386e+07	2.13084e+07	2.46487e+07
N alpha-Acetyl-L-Arginine	C8 H16 N4 O3	216.122	1.429	217.13		2	No results	No results	Full match			1.25746e+07	5.54097e+06	6.56908e+06	4.42752e+06	1.56388e+06	1.2627e+07	9.59999e+06	975637	6.61057e+06	6.63321e+06	6.79201e+06
Swainsonine	C8 H15 N O3	173.105	1.432	174.112	C10173	2	No results	No results	Full match	Organoheterocyclic compounds	Indolizidines	1.30886e+07	1.00787e+07	1.55409e+07	4.93742e+07	6.03979e+06	1.79221e+07	1.62223e+08	2.35824e+07	2.86905e+07	3.03695e+07	4.56919e+07
Glucose 1-phosphate	C6 H13 O9 P	260.03	1.44	261.037		1	Full match	Full match	Full match	Organic oxygen compounds	Organooxygen compounds	1.17439e+09	1.02954e+09	1.33685e+09	8.48529e+08	3.4009e+09	1.10997e+09	1.3508e+09	1.16619e+09	1.19736e+09	1.35838e+09	1.25226e+09
3-Methyl-2-Oxobutanoic Acid	C5 H8 O3	116.048	1.459	117.055		2	No results	No results	Full match	Organic acids and derivatives	Keto acids and derivatives	1.90775e+08	1.51023e+08	1.78485e+08	2.02169e+08	2.15431e+08	1.58885e+08	2.16643e+08	2.11741e+08	1.54152e+08	1.67834e+08	1.74644e+08
methyl 2,5-dimethyl-1H-pyrrole-3-carboxylate	C8 H11 N O2	171.089	1.463	172.097		2	Invalid mass	No results	No results			4.91824e+07	3.03297e+07	4.16229e+07	3.50272e+07	3.71622e+07	9.40683e+07	1.79076e+08	3.68324e+07	7.42615e+07	7.37558e+07	8.77266e+07
Glycerol 2-phosphate	C3 H9 O6 P	172.014	1.464	173.021	C02979	2	No results	Full match	No results	Lipids and lipid-like molecules	Glycerophospholipids	5.73509e+07	1.8176e+07	5.16272e+07	2.63576e+07	4.83503e+07	3.93118e+07	4.386e+07	3.19956e+07	2.97044e+07	2.98657e+07	3.20851e+07
2-Aminopimelic acid	C7 H13 N O4	175.084	1.468	176.092		2	No results	Full match	No results	Benzenoids	Fluorenes	1.15982e+08	1.67839e+08	8.67519e+07	1.07053e+08	1.13748e+08	1.00337e+09	1.66693e+09	1.29255e+08	7.16658e+08	3.89611e+08	6.77279e+08
4-Guanidinobutyric acid	C5 H11 N3 O2	145.085	1.49	146.092	C01035	2	No results	Full match	Full match	Organic acids and derivatives	Carboxylic acids and derivatives	2.02746e+08	1.51835e+08	1.93124e+08	2.78951e+08	1.58406e+08	9.08615e+07	1.5696e+08	2.89978e+08	1.46066e+08	1.49193e+08	1.3942e+08
N-Acetylglucosamine 1-phosphate	C8 H16 N O9 P	301.056	1.508	302.063		2	No results	No results	Full match			1.46209e+07	1.53862e+07	5.36331e+07	2.77409e+07	1.83584e+07	1.23708e+07	4.781e+07	2.37523e+07	1.90681e+07	2.07241e+07	1.92571e+07
N6-Acetyl-L-lysine	C8 H16 N2 O3	188.116	1.533	189.123	C02727	1	Full match	Full match	Full match	Organic acids and derivatives	Carboxylic acids and derivatives	5.15743e+08	1.858e+08	2.90929e+08	1.85067e+08	6.49499e+07	1.73174e+08	3.03822e+08	6.59982e+07	2.34047e+08	2.45976e+08	2.44661e+08
Υ-L-Glutamyl-L-glutamic acid	C10 H16 N2 O7	276.096	1.538	277.103		2	No results	Full match	Full match	Organic acids and derivatives	Carboxylic acids and derivatives	1.03235e+08	2.02714e+08	1.15846e+08	8.76645e+07	7.10258e+07	6.03298e+07	6.08924e+07	5.3827e+07	6.9972e+07	7.00813e+07	6.95597e+07
Glycylproline	C7 H12 N2 O3	172.085	1.538	173.092		2	No results	Full match	Full match	Organic acids and derivatives	Carboxylic acids and derivatives	1.7025e+07	4.34516e+07	1.60747e+07	8.29274e+06	7.38016e+06	4.42783e+06	7.21999e+06	6.93226e+06	9.15768e+06	7.80785e+06	7.96242e+06
Adenosine 5'-monophosphate	C10 H14 N5 O7 P	347.063	1.541	348.07	C00020	1	Full match	Full match	Full match	Nucleosides, nucleotides, and analogues	Purine nucleotides	1.88471e+09	2.45594e+09	2.90756e+09	1.86641e+09	2.95436e+09	2.75632e+09	2.75968e+09	2.85203e+09	2.28996e+09	2.14227e+09	2.46093e+09
Ribulose-5-phosphate	C5 H11 O8 P	230.019	1.548	231.026		2	No results	No results	Full match	Organic oxygen compounds	Organooxygen compounds	3.80928e+06	3.60791e+06	5.97057e+06	4.65353e+06	7.8843e+06	6.51002e+06	5.18124e+06	7.19778e+06	4.65681e+06	4.37989e+06	5.61125e+06
Ala-trp	C14 H17 N3 O3	275.127	1.556	276.134		2	No results	No results	Full match	Organic acids and derivatives	Carboxylic acids and derivatives	1.97504e+08	2.852e+08	2.66345e+08	4.13877e+08	1.23993e+08	8.07872e+07	2.17679e+08	2.73004e+08	2.0273e+08	1.4732e+08	1.87216e+08
Voglibose	C10 H21 N O7	285.14	1.564	286.147		2	No results	Invalid mass	No results			347917	395507	406814	357262	680781	1.47876e+06	566301	687056	624291	532855	413945
Shikimic Acid	C7 H10 O5	174.053	1.568	175.06	C00493	2	No results	No results	Full match	Organic oxygen compounds	Organooxygen compounds	5.24212e+07	5.41623e+07	1.0311e+08	8.41715e+07	5.74432e+07	5.29663e+07	8.55033e+07	5.24897e+07	6.4916e+07	6.56429e+07	5.13627e+07
7-{[(2E)-3,7-dimethylocta-2,6-dien-1-yl]oxy}-2H-chromen-2-one	C19 H22 O3	316.163	1.572	317.17		2	Invalid mass	No results	No results			1.55661e+06	1.69031e+06	1.72615e+06	1.46024e+06	3.16564e+06	7.93587e+07	3.58782e+07	6.96327e+06	2.51888e+07	3.08289e+07	2.80348e+07
L(-)-Malic acid	C4 H6 O5	134.022	1.578	135.028		2	No results	No results	Full match	Organic acids and derivatives	Hydroxy acids and derivatives	2.51696e+08	1.53995e+08	2.29597e+08	3.41954e+08	2.67675e+08	9.45007e+07	2.41837e+08	4.07905e+08	2.20304e+08	2.29846e+08	1.78479e+08
Pyridoxal 5'-Phosphate	C8 H10 N O6 P	247.024	1.582	248.032	C00018	2	No results	No results	Full match	Organoheterocyclic compounds	Pyridines and derivatives	870449	803963	1.15826e+06	833112	652319	585247	1.08573e+06	1.3899e+06	629130	608418	722031
L-Homocitrulline	C7 H15 N3 O3	189.111	1.587	190.118	C02427	2	No results	No results	Full match	Organic acids and derivatives	Carboxylic acids and derivatives	6.28208e+07	4.91653e+07	6.97763e+07	8.31558e+07	5.19707e+07	2.54217e+07	4.9195e+07	8.51174e+07	6.71095e+07	4.2504e+07	3.94261e+07
6-{[2-(2-oxo-1-imidazolidinyl)ethyl]amino}-2-pyridinecarbonitrile	C11 H13 N5 O	231.111	1.608	232.118		2	Invalid mass	No results	No results			3.5213e+07	1.12429e+07	4.23853e+06	3.47151e+06	4.5424e+06	7.49838e+07	4.18011e+07	5.66321e+06	5.72747e+07	6.26802e+07	4.78597e+07
1,11-Undecanedicarboxylic acid	C13 H24 O4	244.167	1.627	245.175		2	No results	No results	Full match	Lipids and lipid-like molecules	Fatty Acyls	542697	578338	472660	482393	995296	3.78904e+06	1.03763e+06	740029	1.55612e+06	1.16793e+06	1.68273e+06
Valine	C5 H11 N O2	117.079	1.63	118.087	C16436	1	Full match	Full match	Full match	Organic acids and derivatives	Carboxylic acids and derivatives	2.2104e+09	2.88066e+09	3.46884e+09	2.14558e+09	2.72398e+09	1.57039e+09	2.41665e+09	1.67229e+09	1.95597e+09	2.16357e+09	1.78892e+09
Chlorogenic acid	C16 H18 O9	376.076	1.7	377.084	C00852	2	No results	Invalid mass	No results	Organic oxygen compounds	Organooxygen compounds	375576	727725	8.08306e+06	485813	223846	709210	420346	120529	790109	617744	814948
2-(3,4-dihydroxyphenyl)acetamide	C8 H9 N O3	167.059	1.726	168.066		1	Full match	Partial match	No results			1.29532e+08	8.50228e+07	1.27745e+08	1.28289e+08	2.23796e+08	1.49797e+08	2.08563e+08	1.18654e+06	1.1086e+08	1.43837e+08	1.36354e+08
O-Phospho-L-Tyrosine	C9 H12 N O6 P	261.041	1.74	262.048		2	No results	No results	Full match	Organic acids and derivatives	Carboxylic acids and derivatives	214613	125803	124902	186762	3.17401e+06	4.12283e+06	2.52076e+06	679628	234168	156208	152638
Lipoamide	C8 H15 N O S2	205.059	1.758	206.066	C00248	2	No results	No results	Full match	Organoheterocyclic compounds	Dithiolanes	5.55497e+07	9.44428e+07	3.96047e+07	2.26795e+07	7.59212e+07	7.30138e+07	4.73076e+07	2.38702e+07	5.39745e+07	5.8328e+07	6.38989e+07
Vitamin C	C6 H8 O6	176.032	1.758	177.039	C00072	2	No results	No results	Full match	Organoheterocyclic compounds	Dihydrofurans	1.83073e+07	1.52646e+07	1.9577e+07	1.47899e+07	2.5035e+07	1.7133e+07	2.71821e+07	2.08628e+07	1.50603e+07	1.65243e+07	1.55864e+07
D-Ribose	C5 H10 O5	150.053	1.774	151.061	C00121	2	No results	No results	Full match	Organic oxygen compounds	Organooxygen compounds	1.29278e+06	732092	1.69617e+06	821648	1.2793e+06	686264	1.09095e+06	970634	905612	761318	1.04015e+06
L-Leucyl-L-alanine Hydrate	C9 H18 N2 O3	202.132	1.789	203.139		2	No results	No results	Full match	Organic acids and derivatives	Carboxylic acids and derivatives	5.7742e+07	2.48366e+07	4.86521e+07	1.11809e+07	5.7269e+07	1.63486e+07	2.84254e+07	6.93351e+06	2.49989e+07	2.67063e+07	2.38966e+07
Nicotinic acid	C6 H5 N O2	123.032	1.792	124.04	C00253	1	Full match	Full match	Full match	Organoheterocyclic compounds	Pyridines and derivatives	9.59001e+08	5.79186e+08	1.07314e+09	7.97862e+08	9.69266e+08	1.15687e+09	9.13026e+08	6.53722e+08	7.59252e+08	8.50291e+08	8.1493e+08
2-Methylpentanedioic acid	C6 H10 O4	146.058	1.804	147.065		2	No results	No results	Full match	Lipids and lipid-like molecules	Fatty Acyls	1.02982e+08	9.73531e+07	1.56978e+08	9.64129e+07	2.36629e+08	2.0108e+08	2.09086e+08	1.58093e+08	1.44273e+08	1.56673e+08	1.41245e+08
Hypoxanthine	C5 H4 N4 O	136.039	1.817	137.046	C00262	2	No results	Full match	Full match	Organoheterocyclic compounds	Imidazopyrimidines	9.67587e+07	3.19299e+07	1.51913e+07	1.25086e+07	3.65687e+06	1.70461e+08	1.61573e+08	6.05777e+06	7.90008e+07	8.52759e+07	8.24207e+07
Uridine 5'-monophosphate	C9 H13 N2 O9 P	324.036	1.822	325.043	C00105	2	No results	Full match	Full match	Nucleosides, nucleotides, and analogues	Pyrimidine nucleotides	7.55135e+07	1.41886e+08	1.66218e+08	1.09662e+08	3.12786e+08	2.11792e+08	2.20568e+08	2.35108e+08	1.50244e+08	1.70336e+08	1.45818e+08
3-hydroxy-2-(3-nitro-4-piperidinobenzyl)propanenitrile	C15 H19 N3 O3	289.142	1.828	290.15		1	Full match	No results	No results			3.715e+06	7.06855e+06	1.09979e+07	2.16029e+07	2.35842e+06	5.81541e+06	5.67398e+06	1.0234e+07	8.11222e+06	7.42195e+06	4.58875e+06
Nicotinamide	C6 H6 N2 O	122.048	1.843	123.055	C00153	1	Full match	Full match	Full match	Organoheterocyclic compounds	Pyridines and derivatives	1.1939e+09	1.53122e+09	2.3088e+09	1.53008e+09	2.23613e+09	1.03464e+09	1.06349e+09	1.35333e+09	1.2067e+09	1.37915e+09	1.38794e+09
Coumalic acid	C6 H4 O4	140.011	1.855	141.018		2	No results	No results	Full match	Organoheterocyclic compounds	Pyrans	1.78736e+07	2.67016e+07	3.43665e+07	4.51922e+07	2.23858e+07	2.08603e+07	2.09484e+07	3.40375e+07	2.12246e+07	3.415e+07	2.18877e+07
dUMP	C9 H13 N2 O8 P	308.042	1.858	155.028	C00365	2	No results	No results	Full match	Nucleosides, nucleotides, and analogues	Pyrimidine nucleotides	1.87907e+06	1.56764e+06	1.77492e+06	1.8288e+06	1.35383e+06	1.19919e+07	8.61363e+06	1.78887e+06	3.86365e+06	3.24872e+06	3.96436e+06
Methionine	C5 H11 N O2 S	149.051	1.862	150.059	C00073	1	Full match	Full match	Full match	Organic acids and derivatives	Carboxylic acids and derivatives	1.7632e+08	4.5744e+08	4.05958e+08	1.47444e+08	2.52701e+08	1.35297e+08	2.28636e+08	7.58164e+07	1.93878e+08	2.14526e+08	2.05954e+08
L-Cystine	C6 H12 N2 O4 S2	240.024	1.868	258.058	C00491	2	No results	No results	Full match	Organic acids and derivatives	Carboxylic acids and derivatives	426478	286517	236702	337017	326094	203897	312109	372122	428152	302884	240849
Deoxycytidine	C9 H13 N3 O4	227.09	1.877	228.098	C00881	2	No results	No results	Full match	Nucleosides, nucleotides, and analogues	Pyrimidine nucleotides	1.68827e+07	1.51824e+07	1.97295e+07	1.78137e+07	1.85378e+07	7.6423e+06	1.37729e+07	1.19497e+07	1.33052e+07	9.72572e+06	9.79438e+06
Methionine sulfoxide	C5 H11 N O3 S	165.046	1.88	166.053		2	No results	No results	Full match	Organic acids and derivatives	Carboxylic acids and derivatives	1.21168e+06	1.40074e+06	1.52997e+06	1.04667e+06	1.03955e+06	1.15426e+06	1.10066e+06	1.36515e+06	1.25382e+06	1.17225e+06	1.15657e+06
GMP	C10 H14 N5 O8 P	363.058	1.913	364.066	C00144	2	No results	No results	Full match	Nucleosides, nucleotides, and analogues	Purine nucleotides	1.28061e+08	1.38826e+08	1.72099e+08	9.88884e+07	1.32043e+08	5.67709e+07	1.15269e+08	1.18955e+08	7.92163e+07	9.58399e+07	9.09144e+07
4-chloro-5-morpholino-2-quinoxalin-2-ylpyridazin-3(2H)-one	C16 H14 Cl N5 O2	343.084	1.916	344.091		1	Full match	No results	No results			1.6411e+07	1.58766e+07	1.59833e+07	9.59021e+06	7.41343e+06	3.54137e+06	3.23916e+06	2.19154e+06	5.57737e+06	5.70504e+06	6.02422e+06
Pyrrole-2-carboxylic acid	C5 H5 N O2	111.032	1.934	112.04		2	No results	Full match	Full match	Organoheterocyclic compounds	Pyrroles	1.42177e+07	1.01169e+07	1.28296e+07	1.00449e+07	7.64871e+07	1.35118e+08	7.58395e+07	5.55538e+07	4.69339e+07	5.29246e+07	5.27374e+07
1-Aminocyclohexanecarboxylic acid	C7 H13 N O2	143.095	1.938	144.102		2	No results	Full match	Full match	Organic acids and derivatives	Carboxylic acids and derivatives	1.75264e+07	2.65348e+07	1.83545e+07	2.04717e+07	3.78928e+07	5.53893e+07	2.63338e+07	4.75355e+07	2.69159e+07	2.64924e+07	3.29795e+07
(-)-Norepinephrine N-hexoside	C14 H21 N O8	331.127	1.947	332.134		2	No results	No results	Full match			1.55017e+08	2.38831e+08	2.24721e+08	1.16713e+08	1.04978e+08	1.38102e+08	1.23524e+08	5.5095e+07	1.19287e+08	1.25185e+08	1.20327e+08
dAMP	C10 H14 N5 O6 P	331.068	1.953	332.076	C00360	2	No results	No results	Full match	Nucleosides, nucleotides, and analogues	Purine nucleotides	1.22725e+07	1.19456e+07	2.42512e+07	1.62645e+07	1.3287e+07	1.1339e+07	1.42818e+07	1.1002e+07	1.05106e+07	1.06614e+07	1.11432e+07
2-Oxoadipic acid	C6 H8 O5	160.037	1.954	161.045	C00322	2	No results	No results	Full match	Organic acids and derivatives	Keto acids and derivatives	3.773e+07	3.44252e+07	4.97475e+07	4.78265e+07	4.28224e+07	3.68566e+07	5.68867e+07	5.67663e+07	4.1313e+07	4.41968e+07	3.85135e+07
Folic acid	C19 H19 N7 O6	441.137	2.008	442.145	C00504	2	No results	No results	Full match	Organic acids and derivatives	Carboxylic acids and derivatives	1.15268e+06	2.29534e+06	2.42598e+06	2.31697e+06	6.01763e+06	5.14606e+06	6.98543e+06	9.30249e+06	4.13575e+06	3.35227e+06	3.73762e+06
Cryptotanshinone	C19 H20 O3	296.137	2.019	297.145		2	Invalid mass	No results	No results	Lipids and lipid-like molecules	Prenol lipids	1.52419e+08	3.50694e+08	2.03368e+08	2.06146e+08	2.20368e+08	2.11422e+08	1.43408e+08	9.7019e+07	1.05919e+08	1.74211e+08	2.185e+08
Propionylcarnitine	C10 H19 N O4	217.131	2.022	218.139		1	Full match	No results	No results	Lipids and lipid-like molecules	Fatty Acyls	3.88477e+07	5.6946e+07	7.0456e+07	3.77537e+07	2.79702e+07	1.89211e+08	4.50261e+07	1.93932e+07	5.94553e+07	5.86059e+07	5.97082e+07
2-{[(4,5-dimethoxy-2-nitrophenethyl)imino]methyl}phenol	C17 H18 N2 O5	330.117	2.022	331.124		2	Invalid mass	No results	No results			9.87494e+07	2.38375e+08	1.93776e+08	4.70995e+07	1.14585e+08	1.53521e+08	1.03281e+08	4.85732e+07	1.11096e+08	1.1432e+08	1.12022e+08
Gly-Tyr-Ala	C14 H19 N3 O5	309.132	2.024	310.14		2	No results	No results	Full match	Organic acids and derivatives	Carboxylic acids and derivatives	2.39665e+06	4.63643e+06	3.87383e+06	3.94186e+06	1.5367e+06	2.35003e+06	2.3501e+06	1.85053e+06	2.28621e+06	2.21883e+06	2.14281e+06
7-methylpyrimido[4,5-d]pyrimidin-4-amine	C7 H7 N5	183.05	2.043	184.058		2	Invalid mass	Invalid mass	No results			8.83833e+06	5.44464e+06	7.76689e+06	5.29121e+06	2.66949e+06	2.15534e+06	6.16567e+06	2.40661e+06	4.52798e+06	5.01812e+06	4.12394e+06
p-Aminocinnamic acid	C9 H9 N O2	163.063	2.069	164.071		2	No results	No results	Full match	Benzenoids	Phenol esters	3.39817e+06	3.08934e+06	3.24424e+06	3.63263e+06	2.46783e+07	3.44236e+07	1.70229e+07	2.76637e+07	1.50571e+07	1.6333e+07	1.78115e+07
Kinetin	C10 H9 N5 O	237.064	2.07	238.071	C08272	2	Invalid mass	No results	No results	Organoheterocyclic compounds	Imidazopyrimidines	2.17088e+07	4.7376e+07	1.73008e+07	5.36481e+07	1.47018e+09	1.94935e+09	6.91493e+08	1.661e+09	8.0962e+08	8.83074e+08	8.33739e+08
3-Furfuryl 2-pyrrolecarboxylate	C10 H9 N O3	191.058	2.071	192.066		2	No results	Full match	Full match			5.05549e+06	5.12307e+06	4.28417e+06	7.77771e+06	1.27686e+08	1.6328e+08	6.70795e+07	1.40189e+08	7.27962e+07	7.28163e+07	7.8169e+07
Uracil	C4 H4 N2 O2	112.028	2.078	113.035	C00106	2	No results	Full match	Full match	Organoheterocyclic compounds	Diazines	7.50915e+07	7.59138e+07	1.76128e+08	2.4511e+08	8.03612e+07	5.22232e+07	1.08289e+08	1.65134e+08	8.47631e+07	9.25339e+07	8.28415e+07
methyl 3,3,3-trifluoro-2-hydroxy-2-[(2-phenoxyacetyl)amino]propanoate	C12 H12 F3 N O5	329.051	2.098	330.058		2	Invalid mass	No results	No match			1.19997e+07	5.13198e+06	4.4782e+06	7.40172e+06	1.51867e+08	2.33598e+08	8.84596e+07	1.57939e+08	7.89067e+07	1.26447e+08	1.01265e+08
L-serine	C3 H7 N O3	105.043	2.111	106.05		2	No results	No results	Full match	Organic acids and derivatives	Carboxylic acids and derivatives	1.8297e+08	2.10533e+08	3.72161e+08	3.84062e+08	1.67465e+08	1.42995e+08	1.83448e+08	3.49709e+08	2.01921e+08	2.23634e+08	1.97117e+08
2-oxopiperidine-3-carbohydrazide	C6 H11 N3 O2	157.085	2.124	158.092		1	Full match	No results	No results			1.98423e+08	1.53106e+08	2.04559e+08	1.24788e+08	1.38476e+08	1.03533e+08	1.44193e+08	1.10986e+08	8.31583e+07	1.25482e+08	1.18264e+08
4-(beta-D-Glucopyranosyloxy)-2-methylenebutanoic acid	C11 H18 O8	300.078	2.134	301.085		2	Invalid mass	No results	No results			2.14507e+07	969326	826988	896203	987773	2.97658e+06	1.2313e+06	1.09475e+06	2.59336e+06	2.66928e+06	1.66824e+06
3,4-Dimethoxyphenethylamine (DMPEA)	C10 H15 N O2	181.11	2.135	182.118		2	No results	Full match	No results	Benzenoids	Benzene and substituted derivatives	2.43132e+06	3.89602e+06	3.49079e+06	9.96749e+06	1.51501e+06	4.75776e+06	3.15856e+06	6.99879e+06	3.36752e+06	4.33665e+06	3.97991e+06
N-Acetyl-L-methionine	C7 H13 N O3 S	191.062	2.138	192.07	C02712	2	No results	No results	Full match	Organic acids and derivatives	Carboxylic acids and derivatives	958426	917221	1.03034e+06	1.11658e+06	1.21273e+06	1.23679e+06	2.26893e+06	1.36394e+06	1.84322e+06	1.30242e+06	1.62103e+06
L-Pyroglutamic acid	C5 H7 N O3	129.043	2.139	130.05	C01879	1	Full match	Full match	Full match	Organic acids and derivatives	Carboxylic acids and derivatives	1.71967e+09	4.59717e+09	2.9988e+09	2.61729e+09	5.66153e+09	4.98276e+09	4.06102e+09	5.75411e+09	3.84738e+09	3.85561e+09	3.79068e+09
alpha-Ketoglutaric acid	C5 H6 O5	146.022	2.14	147.028	C00026	2	No results	No results	Full match	Organic acids and derivatives	Keto acids and derivatives	7.60464e+08	7.17839e+08	9.33138e+08	1.0928e+09	8.86102e+08	2.57721e+08	8.16411e+08	1.16916e+09	7.67946e+08	7.05078e+08	7.08124e+08
Gallic acid	C7 H6 O5	170.022	2.141	171.029	C01424	2	No results	No results	Full match	Benzenoids	Benzene and substituted derivatives	1.23817e+08	1.08897e+08	1.73531e+08	1.43308e+08	1.06882e+08	7.02254e+07	1.2094e+08	1.40884e+08	8.91846e+07	1.03698e+08	1.44968e+08
Thioctic acid	C8 H14 O2 S2	206.043	2.149	207.05	C00725	2	No results	No results	Full match	Organic acids and derivatives	Carbothioic S-acids	5.90275e+07	4.29145e+07	5.96601e+07	1.00934e+08	5.75908e+07	3.45727e+07	5.98991e+07	7.3952e+07	5.14547e+07	4.03736e+07	4.42942e+07
Gly-Tyr	C11 H14 N2 O4	238.095	2.203	239.103		2	No results	No results	Full match	Organic acids and derivatives	Carboxylic acids and derivatives	2.72212e+08	1.2465e+09	3.89691e+08	4.91981e+08	2.31564e+08	7.32967e+08	2.65453e+08	5.70913e+08	4.39944e+08	4.63502e+08	4.43969e+08
Oxidized glutathione	C20 H32 N6 O12 S2	612.152	2.205	307.083	C00127	2	No results	Full match	Full match	Organic acids and derivatives	Carboxylic acids and derivatives	1.44357e+08	1.25618e+08	9.90068e+07	8.74881e+07	1.13056e+08	2.39836e+07	7.20683e+07	2.45522e+07	6.23089e+07	7.27101e+07	5.4698e+07
3,4,5-trihydroxy-6-methyloxan-2-yl 2-(methylamino)benzoate	C14 H19 N O6	297.121	2.215	298.128		1	Full match	No results	No results			1.31968e+07	2.47855e+07	7.18454e+06	6.26402e+06	1.11931e+08	1.49786e+08	7.43147e+07	4.64306e+07	5.4785e+07	6.15043e+07	7.23114e+07
N-Acetylglutamic acid	C7 H11 N O5	189.064	2.221	190.071		2	No results	Full match	Full match	Organic acids and derivatives	Carboxylic acids and derivatives	3.59617e+07	1.30541e+07	2.32265e+07	1.85216e+07	1.65644e+07	4.64215e+07	4.27894e+07	2.06846e+07	2.00918e+07	3.00647e+07	2.40788e+07
L-Threonine	C4 H9 N O3	119.058	2.235	120.066	C00188	2	No results	Full match	Full match	Organic acids and derivatives	Carboxylic acids and derivatives	1.42732e+08	1.70056e+08	2.51756e+08	3.19213e+08	1.46797e+08	1.07475e+08	1.29122e+08	3.11118e+08	1.3317e+08	1.26496e+08	1.5921e+08
4-amino-2-(2,4-dimethoxyanilino)-5-pyrimidinecarbonitrile	C13 H13 N5 O2	271.105	2.254	272.112		2	Invalid mass	No results	No results			2.57402e+07	5.46695e+07	4.57427e+07	1.16754e+08	1.8296e+08	3.50418e+08	1.7426e+08	2.64014e+08	1.55009e+08	1.65139e+08	1.2737e+08
2-Hydroxycinnamic acid	C9 H8 O3	164.047	2.273	165.055		1	Full match	Not the top hit	Full match	Phenylpropanoids and polyketides	Cinnamic acids and derivatives	3.49872e+09	5.82809e+09	4.37566e+09	2.68041e+09	4.12469e+09	2.18795e+09	3.04548e+09	1.65426e+09	2.74687e+09	3.07513e+09	3.09218e+09
Adenosine5-phosphosulfate	C10 H14 N5 O10 P S	427.019	2.275	428.027		2	No results	No results	Full match			2.50495e+06	5.79974e+06	1.36754e+06	503299	622378	564180	1.82241e+06	591758	1.6893e+06	1.07799e+06	1.69171e+06
Saxitoxin	C10 H17 N7 O4	299.137	2.344	300.143	C13757	2	Invalid mass	Invalid mass	No results	Phenylpropanoids and polyketides	Saxitoxins, gonyautoxins, and derivatives	6.61134e+07	2.33534e+08	1.46057e+08	2.49063e+08	1.74036e+08	4.42802e+08	3.31766e+08	8.60252e+08	2.93884e+08	2.91841e+08	2.07246e+08
Fraxinellone	C14 H16 O3	232.106	2.362	233.113		2	No results	Invalid mass	No results	Organoheterocyclic compounds	Isobenzofurans	2.61576e+07	3.33031e+07	3.12384e+07	2.05578e+07	3.90426e+07	1.84348e+07	2.21598e+07	1.81255e+07	1.98281e+07	1.73712e+07	1.58331e+07
N-Acetylphenylalanine	C11 H13 N O3	207.09	2.373	208.097		2	No results	No results	Full match	Organic acids and derivatives	Carboxylic acids and derivatives	1.81442e+07	1.01079e+07	2.76158e+07	1.76688e+07	1.70262e+07	8.21736e+06	1.0461e+07	1.41609e+07	9.16594e+06	9.36741e+06	1.00588e+07
1,7-bis(4-hydroxyphenyl)-5-methoxyheptan-3-one	C20 H24 O4	350.147	2.374	351.154		2	Invalid mass	No results	No results			3.34143e+06	3.17649e+06	3.34363e+06	1.43154e+07	2.99226e+06	4.92428e+06	3.59885e+06	1.27264e+07	4.47373e+06	3.193e+06	3.09899e+06
7-Methoxy-4-methylcoumarin	C11 H10 O3	190.063	2.374	191.07		2	No results	No results	Full match	Phenylpropanoids and polyketides	Coumarins and derivatives	1.84421e+07	1.03178e+07	2.78591e+07	1.80424e+07	1.72863e+07	7.81762e+06	1.10373e+07	1.34463e+07	9.46438e+06	9.77267e+06	1.06368e+07
N1-(1-benzyl-4-piperidyl)-4-chlorobenzene-1-sulfonamide	C18 H21 Cl N2 O2 S	364.098	2.395	365.105		2	Invalid mass	Invalid mass	No results			1.9033e+07	2.97665e+07	6.89021e+07	3.20936e+07	4.68854e+07	2.92574e+07	5.42436e+07	3.66811e+07	2.48417e+07	2.64595e+07	3.89918e+07
C-hexosyl-luteolin O-p-coumaroylhexoside	C36 H36 O18	756.194	2.398	379.104		2	No results	No results	Full match			9.05514e+06	7.26312e+06	4.225e+06	2.86588e+06	4.67731e+07	1.49186e+07	2.00962e+07	5.90998e+06	7.66049e+06	1.4499e+07	1.39703e+07
Acetophenone	C8 H8 O	120.058	2.403	121.065	C07113	1	Full match	Full match	No results	Organic oxygen compounds	Organooxygen compounds	3.51358e+08	8.29899e+08	1.14265e+09	2.13531e+09	1.18637e+08	1.12765e+08	2.14353e+08	6.29639e+08	4.63383e+08	4.81381e+08	4.80379e+08
Dehydroeffusol	C17 H14 O2	250.1	2.443	251.107		2	No results	No results	Full match	Benzenoids	Phenanthrenes and derivatives	913866	457864	696052	553396	566624	5.56274e+06	3.63995e+06	574626	2.68286e+06	2.80548e+06	3.47579e+06
Xanthurenic acid O-hexoside	C16 H17 N O9	367.089	2.445	350.086		2	No results	No results	Full match			2.03797e+06	590070	687626	733923	859327	3.15421e+07	2.00828e+07	901226	9.55323e+06	9.069e+06	8.86168e+06
N-{6-[(5-chloro-3-pyridyl)oxy]-3-pyridyl}-N'-methylurea	C12 H11 Cl N4 O2	128.038	2.445	279.065		2	Invalid mass	No results	No results			739091	343908	405244	431496	432032	4.08697e+06	4.01638e+06	458824	1.81773e+06	2.21817e+06	2.01619e+06
Erythrono-1,4-lactone	C4 H6 O4	118.027	2.447	119.034		2	No results	Full match	Full match	Organoheterocyclic compounds	Lactones	3.58968e+07	3.25947e+07	5.89219e+07	9.13404e+07	5.23362e+07	1.27498e+08	1.40678e+08	1.17153e+08	8.30644e+07	8.12619e+07	7.69753e+07
Succinic anhydride	C4 H4 O3	100.016	2.448	101.024	C19524	2	No results	No results	Full match	Organic acids and derivatives	Carboxylic acids and derivatives	1.68835e+07	1.78131e+07	3.15121e+07	5.41428e+07	3.18471e+07	8.34946e+07	8.51347e+07	6.97054e+07	5.15276e+07	4.61605e+07	4.74971e+07
2-[4-(tert-butyl)phenyl]-5-(2-nitrophenyl)-1,3,4-oxadiazole	C18 H17 N3 O3	323.13	2.469	324.137		2	Invalid mass	No results	No results			4.91596e+06	5.61768e+06	8.26825e+06	3.45784e+07	1.14163e+06	1.46636e+06	1.27799e+06	2.92588e+06	4.17947e+06	4.55354e+06	4.37632e+06
Hippuric Acid	C9 H9 N O3	179.058	2.476	180.066	C01586	2	No results	No results	Full match	Benzenoids	Benzene and substituted derivatives	4.02158e+06	4.27207e+06	4.5267e+06	4.42199e+06	3.4963e+07	7.96063e+07	1.83144e+07	4.00136e+07	1.65647e+07	1.33029e+07	1.83902e+07
Dihydrolycorine	C16 H19 N O4	289.127	2.498	290.134		2	No results	Invalid mass	No results			442912	465389	516817	521697	1.64492e+06	3.09263e+06	1.72601e+06	1.77225e+06	961866	991897	1.23728e+06
3-Hydroxy-L-proline	C5 H9 N O3	131.058	2.566	132.066		2	No results	Full match	Full match	Organic acids and derivatives	Carboxylic acids and derivatives	1.19138e+07	1.22185e+07	9.70245e+06	1.08495e+07	1.0373e+07	2.15682e+07	1.99996e+07	1.25019e+07	1.51842e+07	1.58701e+07	1.56538e+07
4-{[(morpholinosulfonyl)methyl]sulfonyl}morpholine	C9 H18 N2 O6 S2	314.061	2.573	315.068		1	Full match	No results	No results			6.20412e+06	3.17584e+06	9.29375e+06	2.63186e+06	8.23118e+06	2.16203e+06	8.58886e+06	3.08657e+06	3.35784e+06	4.22805e+06	3.34136e+06
5-hydroxy-2-phenyl-4H-chromen-4-one	C15 H10 O3	238.059	2.637	239.066		2	Invalid mass	No results	No results			1.46473e+09	1.60991e+09	2.47215e+09	1.40984e+09	2.0476e+09	1.33255e+09	1.72962e+09	1.39612e+09	1.4509e+09	1.55346e+09	1.48787e+09
N,N-Dimethylarginine	C8 H18 N4 O2	202.143	2.655	203.15	C03626	2	No results	Full match	Full match	Organic acids and derivatives	Carboxylic acids and derivatives	2.21377e+07	3.44295e+07	2.69539e+07	5.76229e+07	7.03465e+06	1.20752e+07	7.81652e+06	1.48891e+07	1.9964e+07	1.59289e+07	1.92963e+07
3-[3-(beta-D-Glucopyranosyloxy)-2-hydroxyphenyl]propanoic acid	C15 H20 O9	366.096	2.676	367.103		2	Invalid mass	No results	No results			8.36701e+06	5.86325e+06	8.6648e+06	5.46853e+06	5.59767e+06	2.87941e+06	3.22334e+06	2.42679e+06	4.00499e+06	4.40597e+06	3.66897e+06
Adenine	C5 H5 N5	118.028	2.702	119.036	C00147	2	Invalid mass	Invalid mass	No results	Organoheterocyclic compounds	Imidazopyrimidines	4.94449e+08	8.45333e+08	1.2798e+09	1.01463e+09	7.32615e+08	5.5092e+08	4.36869e+08	8.59681e+08	6.76492e+08	4.38892e+08	7.10582e+08
Adenosine	C10 H13 N5 O4	267.097	2.703	268.104	C00212	1	Full match	Full match	Full match	Nucleosides, nucleotides, and analogues	Purine nucleosides	2.4227e+09	1.6077e+09	6.06997e+09	4.77605e+09	3.27126e+09	1.71796e+09	2.43361e+09	4.00159e+09	3.09778e+09	2.82761e+09	2.11625e+09
2-[(2-hydroxybenzyl)amino]propanoic acid	C10 H13 N O3	195.09	2.808	196.097		1	Full match	No results	No results			6.46171e+07	8.28478e+07	1.80004e+08	3.13789e+08	7.4416e+07	1.11994e+08	9.12983e+07	2.60716e+08	9.1315e+07	1.08396e+08	9.33954e+07
3-(5,7-dimethoxy-4-oxo-4H-chromen-2-yl)propanoic acid	C14 H14 O6	296.094	2.843	297.101		2	Invalid mass	Invalid mass	No results			145705	150641	183453	174302	175833	344465	168615	161112	141977	154661	159181
Tectorigenin	C16 H12 O6	300.063	2.889	301.07	C10534	2	No results	No results	Full match	Phenylpropanoids and polyketides	Isoflavonoids	1.29639e+06	528130	518825	516130	799615	1.2281e+06	1.52133e+06	629086	882257	1.21802e+06	723415
Thymine	C5 H6 N2 O2	126.043	2.906	127.05	C00178	2	No results	Full match	Full match	Organoheterocyclic compounds	Diazines	1.70054e+08	2.93188e+07	2.34462e+07	1.68304e+07	1.25018e+07	2.0945e+08	1.43052e+08	1.78097e+07	8.69917e+07	9.39764e+07	1.02164e+08
5,6-Dimethylbenzimidazole	C9 H10 N2	292.174	2.92	147.094	C03114	2	No results	Invalid mass	No results	Organoheterocyclic compounds	Benzimidazoles	3.02279e+07	2.57429e+06	2.82063e+06	1.29371e+06	414643	9.51943e+07	5.37186e+07	406815	2.95543e+07	3.70018e+07	3.29616e+07
Vitamin B1	C12 H17 Cl N4 O S	300.082	2.924	301.089	C00378	2	No results	No results	Full match	Organoheterocyclic compounds	Diazines	1.04239e+07	2.39599e+06	3.81999e+06	651802	1.45689e+06	1.12169e+07	1.68899e+07	1.29322e+06	1.13728e+07	1.09488e+07	1.0034e+07
(2R,3S,4S,5R,6R)-2-(hydroxymethyl)-6-(propan-2-yloxy)oxane-3,4,5-triol	C9 H18 O6	222.105	2.924	223.112		2	Invalid mass	No results	No results			1.15134e+07	2.21744e+06	2.29712e+06	885375	866578	2.53836e+07	2.22964e+07	850217	1.57429e+07	1.55267e+07	1.53841e+07
4-Methylumbelliferyl phenylphosphonate	C16 H13 O5 P	316.05	2.93	317.057		2	No results	No results	Full match			6.42653e+06	1.16282e+06	1.11034e+06	751147	668277	5.67406e+06	7.91393e+06	693411	7.60805e+06	5.36916e+06	5.18243e+06
3,5-di(methylthio)isothiazole-4-carboxamide	C6 H8 N2 O S3	241.964	2.951	242.971		2	Invalid mass	No results	No results			3.68184e+07	1.28163e+07	1.17265e+07	1.89676e+06	3.50649e+06	2.76021e+07	4.3608e+07	4.23254e+06	3.76174e+07	3.61453e+07	3.88624e+07
5-Methyl-dl-tryptophan	C12 H14 N2 O2	218.106	2.964	219.113		2	No results	No results	Full match	Organoheterocyclic compounds	Indoles and derivatives	6.23568e+06	9.12e+06	9.18039e+06	6.16034e+06	8.14356e+06	1.28471e+07	7.69963e+06	7.13638e+06	5.54585e+06	4.39216e+06	7.73931e+06
Pilocarpine	C11 H16 N2 O2	208.121	3.052	226.155	C07474	2	No results	No results	Full match	Alkaloids and derivatives	Not available	1.58556e+07	2.65707e+07	1.85584e+07	9.3287e+06	6.70859e+06	3.47701e+06	5.55646e+06	3.55885e+06	6.96519e+06	6.79458e+06	8.14362e+06
4-methoxyphenyl 3,5-dimethyl-1-phenyl-1H-pyrazole-4-carboxylate	C19 H18 N2 O3	344.108	3.055	345.116		2	Invalid mass	No results	No results			2.03572e+07	1.56243e+07	5.60312e+07	1.7322e+07	1.46837e+07	6.70393e+06	2.17888e+07	8.96047e+06	1.3399e+07	1.55962e+07	1.30396e+07
4-[4-(1-phenyl-1H-1,2,4-triazol-5-yl)-1,3-thiazol-2-yl]pyridine	C16 H11 N5 S	305.074	3.061	306.081		1	Full match	No results	No results			1.71176e+07	1.42684e+07	2.1972e+07	1.36685e+07	1.47941e+06	5.10609e+06	1.62548e+07	7.94706e+06	9.40675e+06	1.22211e+07	1.00584e+07
ethyl 3-oxo-5,6-diphenyl-2,3-dihydropyridazine-4-carboxylate	C19 H16 N2 O3	342.093	3.118	343.1		2	Invalid mass	No results	No results			2.62725e+07	1.14472e+07	3.61848e+07	9.85807e+06	1.02929e+07	4.09548e+06	1.38336e+07	3.97751e+06	1.10573e+07	9.95596e+06	7.67519e+06
6-O-Isobutyryl-alpha-D-glucopyranosyl alpha-D-glucopyranoside	C16 H28 O12	434.139	3.165	435.147		2	Invalid mass	No results	No results			7.48527e+06	442891	509550	408440	749113	634199	4.44887e+06	523409	1.55493e+06	1.43306e+06	1.48609e+06
L-Norleucine	C6 H13 N O2	131.095	3.169	132.102	C01933	1	Full match	Full match	Full match	Organic acids and derivatives	Carboxylic acids and derivatives	2.01914e+09	3.40536e+09	4.33019e+09	2.25232e+09	3.04335e+09	1.408e+09	2.65568e+09	1.53488e+09	2.11817e+09	2.34859e+09	2.09892e+09
2-methyl-1H-benzimidazole-5-carboxylic acid	C9 H8 N2 O2	176.059	3.364	177.066		1	Full match	No results	No results			647983	620508	451768	717734	566380	1.90016e+06	3.33239e+06	695628	2.14642e+06	2.62159e+06	2.26858e+06
(2,6-dimethylmorpholino)(1-methyl-5-nitro-1H-pyrazol-4-yl)methanone	C11 H16 N4 O4	290.098	3.552	291.105		2	Invalid mass	No results	No results			4.25589e+06	3.8242e+06	4.26722e+06	4.50529e+06	4.22211e+06	2.58666e+07	6.51671e+06	4.83251e+06	7.25655e+06	8.19255e+06	6.86771e+06
4-amino-1-(2-furylmethyl)-6-hydroxy-1,2-dihydropyrimidine-2-thione	C9 H9 N3 O2 S	446.091	3.579	224.053		2	Invalid mass	No results	No results			5.29741e+06	2.24947e+06	8.8948e+06	4.33748e+06	6.66935e+06	3.62173e+06	7.52315e+06	5.52465e+06	4.06819e+06	5.44253e+06	3.67098e+06
N1-(6-methyl-4-oxo-3,4-dihydroquinazolin-2-yl)-4-nitrobenzamide	C16 H12 N4 O4	324.081	3.629	325.089		2	Invalid mass	No results	No results			726461	758393	894337	2.75252e+06	801953	636919	822339	1.07485e+06	1.07153e+06	641506	714799
D-glutamine	C5 H10 N2 O3	146.07	3.644	147.077		2	No results	No results	Full match	Organic acids and derivatives	Carboxylic acids and derivatives	605413	927880	936315	3.33384e+06	892956	904313	836208	1.41103e+06	1.33727e+06	1.22567e+06	1.22279e+06
D-Glucarate	C6 H10 O8	210.037	3.645	211.044	C00818	2	No results	No results	Full match	Organic oxygen compounds	Organooxygen compounds	436926	442272	363803	404049	404555	446960	515907	422048	380088	431729	408675
Orsellinic acid	C8 H8 O4	186.053	3.653	187.061		2	No results	Invalid mass	No results			2.43185e+06	1.41539e+07	3.58121e+06	2.15468e+06	2.68622e+06	7.82612e+06	2.35331e+06	2.86238e+06	2.88465e+06	4.16743e+06	3.01366e+06
gamma,gamma-Dimethylallyl pyrophosphate	C5 H12 O7 P2	246.005	3.655	247.013		2	No results	No results	Full match	Lipids and lipid-like molecules	Prenol lipids	3.01007e+06	3.07547e+06	3.69878e+06	2.63774e+06	9.86359e+06	1.76834e+07	6.82064e+06	8.33362e+06	6.85224e+06	7.48347e+06	7.16257e+06
5,6-dimethyl-4-oxo-4H-pyran-2-carboxylic acid	C8 H8 O4	168.042	3.657	169.05		1	Full match	Full match	Full match			464468	1.17985e+07	873086	531440	871725	3.59813e+06	333002	1.1308e+06	1.48882e+06	1.4917e+06	1.73686e+06
1,7-bis(4-hydroxyphenyl)heptan-3-one	C19 H22 O3	280.142	3.659	281.149		2	Invalid mass	No results	No results			870641	1.22352e+06	1.10756e+06	1.18088e+06	1.18926e+06	7.61756e+06	3.48736e+06	1.60568e+06	3.9353e+06	3.65979e+06	3.43595e+06
L-Kynurenine	C10 H12 N2 O3	208.085	3.662	209.092	C00328	2	No results	No results	Full match	Organic oxygen compounds	Organooxygen compounds	1.02444e+07	3.01151e+06	3.22171e+06	2.56779e+06	2.17291e+06	5.58149e+06	1.10929e+07	3.34601e+06	7.6046e+06	7.62587e+06	7.47367e+06
Corylin	C20 H16 O4	320.104	3.671	321.112		2	No results	No results	Full match	Phenylpropanoids and polyketides	Isoflavonoids	2.23163e+06	538964	499033	502937	484695	687820	1.27845e+06	539845	1.19788e+06	1.33698e+06	1.39665e+06
6''-o-acetylgenistin	C23 H22 O11	474.118	3.672	475.126		2	No results	No results	Full match	Phenylpropanoids and polyketides	Isoflavonoids	8.72824e+06	543092	502855	506789	528189	1.94801e+06	5.40629e+06	543980	4.96437e+06	4.70987e+06	3.74815e+06
ethyl 4-[2-(3,4,5-trimethoxybenzylidene)hydrazino]benzoate	C19 H22 N2 O5	358.149	3.673	359.156		2	Invalid mass	No results	No results			9.22754e+06	1.92646e+07	1.86066e+07	2.05867e+07	1.48315e+07	1.45939e+07	9.83158e+06	1.75026e+07	1.1924e+07	1.48143e+07	1.36375e+07
3-Methoxyflavone	C16 H12 O3	274.066	3.673	275.073		2	Invalid mass	No results	No results	Phenylpropanoids and polyketides	Flavonoids	1.38655e+08	2.14401e+08	5.12632e+08	8.1115e+08	2.12465e+08	9.90926e+07	3.78737e+08	8.73714e+08	3.02649e+08	3.54819e+08	3.28762e+08
s7p	C7 H15 O10 P	290.04	3.675	291.047		2	No results	No results	Full match	Organic oxygen compounds	Organooxygen compounds	4.36397e+06	4.26094e+06	1.48823e+07	3.03834e+07	7.64638e+06	4.24791e+06	1.45463e+07	3.80028e+07	9.79633e+06	1.0492e+07	1.01898e+07
N-[4-(diethylamino)phenyl]-N'-phenylurea	C17 H21 N3 O	338.147	3.678	339.154		2	Invalid mass	No results	No results			2.26644e+06	2.0853e+06	2.61802e+06	1.80656e+06	1.73743e+06	3.8576e+07	6.52889e+06	3.48602e+06	1.03555e+07	1.11502e+07	9.07718e+06
(R,S)-N-NITROSOANABASINE	C10 H13 N3 O	191.106	3.684	192.113		2	No results	No results	Full match	Alkaloids and derivatives	Not available	707740	857948	766920	848007	791447	784917	705234	888391	691508	750035	751589
Alanyltyrosine	C12 H16 N2 O4	252.111	3.689	253.118		2	No results	Full match	No results	Organic acids and derivatives	Carboxylic acids and derivatives	2.9051e+07	8.85182e+06	4.51324e+06	1.59125e+07	2.7944e+06	2.43655e+07	1.11345e+07	8.7057e+06	1.5204e+07	1.46093e+07	1.51385e+07
4'-Methoxyacetophenone	C9 H10 O2	150.068	3.694	151.075		1	Full match	Partial match	Full match	Organic oxygen compounds	Organooxygen compounds	2.60671e+08	5.58675e+08	6.24486e+08	8.1433e+08	1.00645e+08	9.39969e+07	1.94235e+08	2.35723e+08	2.40853e+08	2.7483e+08	2.39687e+08
N-(2,4-Dimethylphenyl)formamide	C9 H11 N O	167.095	3.705	168.102		2	No results	Invalid mass	No match	Benzenoids	Benzene and substituted derivatives	2.63286e+08	5.61109e+08	6.26128e+08	8.15704e+08	1.02343e+08	9.77876e+07	1.97148e+08	2.37814e+08	2.43926e+08	2.77622e+08	2.43937e+08
2,6-Diaminooimelic Acid	C7 H14 N2 O4	190.096	3.711	191.103		2	No results	No results	Full match	Organic acids and derivatives	Hydroxy acids and derivatives	1.33733e+06	3.10269e+06	2.23594e+06	2.81199e+06	1.94848e+06	1.89209e+06	1.29948e+06	4.27705e+06	2.05192e+06	2.39415e+06	2.12218e+06
4-Hydroxybenzyl alcohol	C7 H6 O2	122.037	3.724	123.044	C00633	1	Full match	Full match	Full match	Organic oxygen compounds	Organooxygen compounds	1.65048e+08	3.33389e+08	2.3195e+08	4.02498e+08	2.53805e+08	3.40293e+08	1.59894e+08	2.31981e+08	1.86196e+08	2.2744e+08	1.9999e+08
D-(-)-Salicin	C13 H18 O7	303.132	3.734	304.139		2	Invalid mass	Invalid mass	No results			1.17104e+09	1.77376e+09	1.45528e+09	2.13361e+09	1.27507e+09	1.45536e+09	1.18225e+09	1.76798e+09	1.31218e+09	1.20375e+09	1.23302e+09
Poncirin	C28 H34 O14	594.192	3.739	595.2	C09830	2	No results	No results	Full match	Phenylpropanoids and polyketides	Flavonoids	2.41988e+08	3.61697e+08	2.45557e+08	2.86025e+08	2.42828e+08	2.4364e+08	1.71699e+08	2.21824e+08	2.14849e+08	2.12906e+08	2.00122e+08
5-(2,4-dichlorobenzyl)-2-mercapto-4,6-dimethylnicotinonitrile	C15 H12 Cl2 N2 S	322.013	3.739	323.021		2	Invalid mass	No results	No results			1.48151e+08	1.16587e+08	1.31823e+08	1.37703e+08	1.05702e+08	1.03698e+08	1.42152e+08	1.17381e+08	1.02255e+08	1.16079e+08	1.14386e+08
2,6-Dihydroxypurine	C5 H4 N4 O2	152.033	3.756	153.041		2	No results	No results	Full match	Organoheterocyclic compounds	Imidazopyrimidines	3.96187e+07	2.43242e+07	3.81622e+07	1.02771e+08	3.54652e+07	1.967e+07	2.33625e+07	8.90127e+07	3.67853e+07	3.27368e+07	4.16225e+07
4-oxododecanedioic acid	C12 H20 O5	261.157	3.759	262.165		2	Invalid mass	No results	No results			3.40376e+07	2.79386e+07	7.76003e+07	1.3487e+08	3.31827e+07	1.63579e+07	4.34352e+07	8.49538e+07	3.953e+07	4.30125e+07	2.24892e+07
2-[(2-furylmethyl)amino]-5-nitrobenzoic acid	C12 H10 N2 O5	262.057	4.432	263.064		2	Invalid mass	No results	No results			1.1944e+06	9.08497e+06	1.40467e+06	1.60608e+06	2.4963e+07	5.66609e+07	8.85354e+06	1.2867e+07	1.51016e+07	1.77964e+07	1.51222e+07
1'-Hydroxymidazolam	C18 H13 Cl F N3 O	341.073	4.536	342.08		2	No results	No results	Full match	Organoheterocyclic compounds	Benzodiazepines	4.56796e+06	8.98702e+06	9.89389e+06	1.05738e+07	2.55159e+07	1.30571e+07	1.54095e+07	3.94365e+07	1.22063e+07	1.79299e+07	1.56797e+07
1-{4-methoxy-3-[(2-pyridylthio)methyl]phenyl}ethan-1-one	C15 H15 N O2 S	295.067	4.601	296.074		2	Invalid mass	No results	No results			1.66247e+07	4.84501e+07	1.66128e+07	2.17164e+07	3.545e+07	1.83108e+07	1.23458e+07	2.18153e+07	1.54227e+07	2.30934e+07	2.04841e+07
N~5~-(1,3,5-trimethyl-1H-pyrazol-4-yl)-1H-1,2,4-triazole-3,5-diamine	C8 H13 N7	207.126	4.606	208.133		2	Invalid mass	No match	No results			5.44432e+07	2.20651e+07	2.97774e+07	2.21119e+07	2.23992e+06	2.33344e+07	6.76771e+07	3.83161e+06	2.99191e+07	3.58243e+07	2.00724e+07
N1-(1H-indol-4-yl)cyclohexane-1-carboxamide	C15 H18 N2 O	264.122	4.609	265.13		2	Invalid mass	No results	No results			727300	3.22027e+06	1.14991e+06	666075	5.26621e+06	1.37435e+07	3.11368e+06	2.20247e+06	4.4187e+06	3.64996e+06	3.69105e+06
Cyclic AMP	C10 H12 N5 O6 P	329.051	4.617	330.059	C00575	2	No results	No results	Full match	Nucleosides, nucleotides, and analogues	Purine nucleotides	1.65398e+06	3.02379e+06	1.41677e+06	1.82177e+06	2.4649e+06	2.01464e+06	1.62374e+06	2.84881e+06	1.6093e+06	1.86727e+06	1.43286e+06
2-ethyl-2-(3-methoxyphenyl)cyclohexanone oxime	C15 H21 N O2	247.157	4.621	248.165		1	Full match	No results	No results			1.37626e+08	4.87848e+08	3.50112e+08	5.07871e+07	1.05426e+08	3.17253e+08	7.22974e+07	3.35287e+07	1.20539e+08	1.87105e+08	9.19769e+07
6,6-dimethyl-4-piperidino-5,6-dihydro-2H-thiine-2-thione	C12 H19 N S2	241.096	4.644	242.103		1	Full match	No results	No results			8.25972e+06	3.59903e+07	4.50845e+07	1.21792e+08	1.03766e+07	3.71352e+07	2.40975e+07	4.20492e+07	2.58708e+07	2.95783e+07	2.69564e+07
Guanosine 3',5'-Cyclic Monophosphate	C10 H12 N5 O7 P	345.048	4.669	346.056	C00942	2	No results	No results	Full match	Nucleosides, nucleotides, and analogues	Purine nucleotides	4.50199e+06	4.4805e+06	5.66671e+06	5.24196e+06	2.7972e+06	2.08114e+06	2.91938e+06	3.12357e+06	3.01786e+06	4.61616e+06	3.00904e+06
4-[3,5-di(tert-butyl)-1H-pyrazol-1-yl]benzoic acid	C18 H24 N2 O2	300.184	4.687	301.191		1	Full match	No results	No results			2.66747e+06	5.07865e+06	5.0716e+06	1.61526e+07	1.06624e+06	1.14236e+06	2.03557e+06	9.67503e+06	3.83487e+06	3.98274e+06	4.06971e+06
N'2-[4-(trifluoromethyl)benzylidene]-3-aminopyrazine-2-carbohydrazide	C13 H10 F3 N5 O	309.082	4.692	310.09		1	Full match	No results	No results			4.26018e+06	4.2995e+06	3.45154e+06	4.53682e+06	1.98447e+07	7.66999e+07	1.87569e+07	1.88021e+07	3.21251e+07	3.18967e+07	3.01035e+07
3,4,5-Trimethoxycinnamic acid	C12 H14 O5	238.084	4.692	239.092		2	No results	No results	Full match			1.0748e+08	1.00156e+08	1.43509e+08	1.20091e+08	1.2668e+08	8.2122e+07	7.9921e+07	8.55495e+07	8.08047e+07	9.21959e+07	9.2167e+07
3-Methoxycinnamic acid	C10 H10 O3	160.053	4.699	161.06		2	No results	Invalid mass	No match	Phenylpropanoids and polyketides	Cinnamic acids and derivatives	2.3515e+07	1.88435e+07	2.93921e+07	2.16635e+07	3.03909e+07	1.34469e+07	1.65134e+07	1.60467e+07	1.55893e+07	1.69011e+07	2.18325e+07
L-Hisidine	C6 H9 N3 O2	155.07	4.7	156.077		2	No results	No results	Full match	Organic acids and derivatives	Carboxylic acids and derivatives	2.65847e+06	8.67176e+06	6.04098e+06	1.03496e+07	1.34667e+06	2.74133e+06	2.25576e+06	5.34891e+06	3.33037e+06	3.48724e+06	3.88107e+06
3,5-dimethyl-1-phenyl-1,5-dihydro-4H-pyrazolo[4,3-c]quinolin-4-one	C18 H15 N3 O	289.125	4.706	290.132		2	Invalid mass	No results	No results			1.55918e+06	1.97075e+06	7.28514e+06	4.29042e+06	767808	602898	1.015e+06	2.46983e+06	1.76669e+06	2.02089e+06	1.53183e+06
Pyroglutamic acid	C5 H7 N O3	129.043	4.727	130.05	C01879	2	No results	Full match	Full match	Organic acids and derivatives	Carboxylic acids and derivatives	2.86833e+07	2.49565e+07	2.39138e+07	2.55797e+07	2.66599e+07	4.17724e+07	3.2537e+07	3.19903e+07	3.02098e+07	3.09252e+07	3.48297e+07
N'-Formylkynurenine	C11 H12 N2 O4	236.08	4.728	237.087		2	No results	No results	Full match	Organic oxygen compounds	Organooxygen compounds	1.05155e+06	3.20858e+06	1.10676e+06	1.22407e+06	4.59063e+06	1.23547e+07	3.47687e+06	4.87361e+06	4.78391e+06	5.08917e+06	5.00916e+06
1-(2,4-difluorobenzoyl)-4-piperidinecarboxylic acid	C13 H13 F2 N O3	269.09	4.73	270.097		2	Invalid mass	No results	No results			817045	4.93551e+06	5.99063e+06	1.13558e+07	3.38978e+07	2.80507e+08	2.40421e+07	4.07244e+07	5.16749e+07	5.06632e+07	6.018e+07
Gly-Phe	C11 H14 N2 O3	222.1	4.735	223.108		2	No results	No results	Full match	Organic acids and derivatives	Carboxylic acids and derivatives	1.30094e+06	1.08285e+06	840184	2.25567e+06	3.50688e+06	1.06589e+07	2.2663e+06	1.99049e+06	2.6711e+06	3.18636e+06	2.91699e+06
Eurycomanone	C20 H24 O9	408.146	4.738	409.153		2	No results	Invalid mass	No results			249147	256365	269913	292519	4.15665e+06	5.78015e+06	1.43888e+06	1.76598e+06	2.21058e+06	2.37117e+06	2.00367e+06
(S)-(+)-2-(anilinomethyl) pyrrolidine	C11 H16 N2	176.132	4.767	177.139		2	No results	No results	Full match	Organic nitrogen compounds	Organonitrogen compounds	809682	902136	667822	787045	880345	6.64066e+06	4.36324e+06	772471	3.29681e+06	3.03599e+06	2.84161e+06
4-[2-(5-bromo-2-thienyl)-4-pyrimidinyl]benzamide	C15 H10 Br N3 O S	396.201	4.772	397.209		2	Invalid mass	No results	No results			2.27124e+07	5.31864e+07	2.03157e+06	2.52348e+06	8.82373e+06	7.72052e+06	3.71632e+06	5.47016e+06	6.50571e+06	8.78093e+06	8.2043e+06
2-(2-thienyl)-4H-chromen-4-one	C13 H8 O2 S	228.025	4.778	229.032		1	Full match	No results	No results			5.22741e+07	6.44457e+07	9.12468e+07	1.1509e+08	9.35324e+07	4.8539e+07	6.66868e+07	9.14132e+07	5.47434e+07	6.7513e+07	5.26503e+07
2'-O-Methylguanosine	C11 H15 N5 O5	297.107	4.781	298.114		2	No results	Full match	Full match	Nucleosides, nucleotides, and analogues	Purine nucleosides	1.36267e+07	1.09998e+07	1.55389e+07	3.80523e+07	7.07543e+06	7.17158e+06	1.02685e+07	2.19463e+07	1.07875e+07	1.30999e+07	1.39884e+07
N-(morpholinocarbonyl)-4-(morpholinosulfonyl)benzamide	C16 H21 N3 O6 S	383.119	4.782	384.126		2	Invalid mass	No results	No results			270845	415162	402959	436291	1.44203e+06	673499	989317	1.42954e+06	844626	1.31342e+06	1.08894e+06
6-methyl-7-nitro-2,3-dihydro-1,4-benzodioxine	C9 H9 N O4	195.053	4.788	196.061		1	Full match	No results	Full match			4.08484e+06	5.1382e+06	4.7193e+06	4.93343e+06	6.34104e+07	6.40972e+07	3.70715e+07	3.85391e+07	2.91245e+07	3.32488e+07	3.09713e+07
Pyrogallol	C6 H6 O3	126.032	4.79	127.039	C01108	1	Full match	Not the top hit	Full match	Benzenoids	Phenols	1.26596e+08	2.31143e+08	1.52035e+08	1.4686e+08	1.77908e+08	5.36776e+08	2.17475e+08	3.25796e+08	2.11717e+08	2.19488e+08	2.50496e+08
5-acetyl-2,6-dimethyl-1,2,3,4-tetrahydropyridin-4-one	C9 H13 N O2	167.095	4.793	168.102		1	Full match	Partial match	Full match			8.91536e+06	4.49898e+06	4.47687e+06	4.32509e+06	3.91036e+06	1.28221e+08	1.09978e+08	6.0096e+06	6.14103e+07	6.45261e+07	5.51627e+07
N1-(3,4-dimethoxyphenethyl)-4-methylbenzene-1-sulfonamide	C17 H21 N O4 S	357.104	4.797	358.111		2	Invalid mass	No results	No results			1.03614e+07	1.32249e+06	6.68945e+06	2.76555e+06	4.26045e+07	3.6541e+07	1.78938e+07	2.34001e+07	1.93366e+07	1.94864e+07	2.13634e+07
3-hydroxy-3-methylpentanedioic acid	C6 H10 O5	184.035	4.798	185.042		2	Invalid mass	No results	No results			6.64556e+06	9.70818e+06	1.03639e+07	4.64591e+06	4.7013e+07	4.89729e+07	1.82647e+07	2.23109e+07	2.12697e+07	2.39252e+07	1.96218e+07
Phenylethanolamine	C8 H11 N O	137.084	4.805	138.091	C02735	1	Full match	No results	Full match	Organic nitrogen compounds	Organonitrogen compounds	2.22567e+07	5.59965e+06	4.98695e+06	3.56489e+06	2.38894e+06	4.85448e+08	1.26637e+09	6.74081e+06	4.73929e+08	5.0055e+08	3.92713e+08
(1E,4E)-1,5-bis(4-methoxyphenyl)penta-1,4-dien-3-one	C19 H18 O3	294.121	4.807	295.129		2	Invalid mass	Invalid mass	No results			4.46968e+06	5.4161e+06	5.92602e+06	3.64229e+06	1.36468e+07	2.07555e+07	1.00517e+07	9.15856e+06	8.63098e+06	9.38988e+06	8.77103e+06
5-Methoxy-N,N-dimethyltryptamine	C13 H18 N2 O	218.142	4.808	219.149	C08309	2	No results	No results	Full match	Organoheterocyclic compounds	Indoles and derivatives	623854	677675	715609	567450	634535	1.46742e+06	370267	580448	819244	904583	1.07015e+06
Maltitol	C12 H24 O11	344.13	4.811	345.138		2	No results	No results	Full match	Lipids and lipid-like molecules	Fatty Acyls	167712	89971.2	494580	130440	1.1188e+06	54769.3	62794.4	44043.7	39742	85167	73198.3
4-(4-methoxyphenyl)-2-(methylthio)pyrimidine	C12 H12 N2 O S	232.067	4.82	233.075		1	Full match	No results	No results			4.58922e+06	1.37619e+07	1.2355e+07	9.63761e+06	6.95934e+06	4.91516e+06	4.25079e+06	6.30185e+06	5.5866e+06	5.18297e+06	5.40521e+06
1-Methyladenosine	C11 H15 N5 O4	281.112	4.82	282.12	C02494	2	No results	Full match	Full match	Nucleosides, nucleotides, and analogues	Purine nucleosides	3.36024e+07	4.5878e+07	7.27888e+07	3.36e+07	5.60789e+07	2.95249e+07	4.5145e+07	3.22491e+07	3.47968e+07	3.53292e+07	3.45218e+07
Pyridoxamine	C8 H12 N2 O2	168.09	4.837	169.097	C00534	2	No results	No results	Full match	Organoheterocyclic compounds	Pyridines and derivatives	1.24108e+07	1.22362e+07	1.70854e+07	1.19456e+07	1.47115e+07	2.61528e+07	2.22123e+07	1.20007e+07	1.71836e+07	1.76606e+07	2.48708e+07
8-(1,2-dihydroxy-3-methylbut-3-en-1-yl)-7-methoxy-2H-chromen-2-one	C15 H16 O5	628.111	4.84	315.063		2	Invalid mass	No results	No results			481010	588927	588105	489363	1.57716e+06	6.72907e+06	1.17043e+06	3.68161e+06	2.2947e+06	3.01305e+06	2.16775e+06
N-Sinapoylputrescine	C15 H22 N2 O4	294.158	4.848	295.165		2	No results	No results	Full match	Benzenoids	Phenols	2.68822e+07	9.92558e+06	2.47991e+07	3.09551e+07	6.27549e+06	1.88641e+07	1.49903e+07	1.74486e+07	1.91035e+07	1.60465e+07	1.54965e+07
H-Gly-Pro-OH	C7 H12 N2 O3	172.085	4.848	173.092		2	No results	No results	Full match	Organic acids and derivatives	Carboxylic acids and derivatives	4.0839e+06	1.42444e+07	8.48025e+06	1.04811e+07	4.23602e+06	4.47935e+06	4.13811e+06	6.43029e+06	5.26439e+06	5.09242e+06	6.44617e+06
Ubenimex	C16 H24 N2 O4	143.096	4.869	309.18	C00732	2	No results	Invalid mass	No results			2.00007e+07	2.35029e+06	1.57852e+06	694088	535301	6.66317e+06	4.57793e+06	665333	4.99692e+06	4.7253e+06	3.6869e+06
L-Phenylalanine	C9 H11 N O2	165.079	4.87	166.087	C00079	1	Full match	Full match	Full match	Organic acids and derivatives	Carboxylic acids and derivatives	3.55371e+09	4.94018e+09	5.50719e+09	2.91349e+09	4.62631e+09	1.85856e+09	3.6842e+09	1.83901e+09	3.16304e+09	3.14097e+09	2.88236e+09
trans-Cinnamic acid	C9 H8 O2	148.053	4.871	149.06	C00423	2	No results	No results	Full match	Phenylpropanoids and polyketides	Cinnamic acids and derivatives	3.58389e+09	4.98315e+09	5.55511e+09	2.93602e+09	4.66182e+09	1.87767e+09	3.7083e+09	1.85283e+09	3.18852e+09	3.16819e+09	2.90915e+09
5-(tert-butyl)-2-methyl-N-(5-methyl-3-isoxazolyl)-3-furamide	C14 H18 N2 O3	262.132	4.872	263.139		1	Full match	No results	Full match			3.13478e+06	7.63698e+06	1.05601e+07	1.15147e+07	2.30364e+06	7.84065e+06	4.37878e+06	4.38958e+06	6.34105e+06	7.56571e+06	5.21749e+06
1-(3-methoxy-2-nitrostyryl)pyrrolidine	C13 H16 N2 O3	248.116	4.877	249.123		1	Full match	No results	No results			1.1056e+07	2.9085e+07	2.86421e+07	2.90683e+07	4.37844e+06	7.71317e+06	4.9871e+06	8.72931e+06	1.20686e+07	1.37947e+07	1.02337e+07
Cycloheximide	C15 H23 N O4	281.163	4.879	282.17	C06685	2	No results	Full match	No results	Organoheterocyclic compounds	Pyridines and derivatives	1.45066e+06	2.03996e+06	1.35009e+06	954993	1.5218e+06	1.88471e+06	1.5414e+06	864057	1.32353e+06	1.26994e+06	1.135e+06
IAA-Asp	C14 H14 N2 O5	290.09	4.886	291.097		2	No results	No results	Full match	Organic acids and derivatives	Carboxylic acids and derivatives	1.28019e+06	1.37027e+06	1.51898e+06	1.26161e+06	2.9463e+06	1.42754e+06	2.43003e+06	2.93521e+06	1.78194e+06	2.06937e+06	2.10759e+06
5,5-dimethyl-3-morpholinocyclohex-2-en-1-one	C12 H19 N O2	209.141	4.888	210.148		1	Full match	No results	No results			1.68777e+07	4.45868e+07	9.90959e+07	2.14776e+08	3.78166e+07	5.5373e+07	4.83789e+07	3.12653e+08	7.14417e+07	7.57669e+07	6.50167e+07
4-Methoxybenzaldehyde	C8 H8 O2	136.053	4.888	137.06		1	Full match	Full match	Full match	Benzenoids	Benzene and substituted derivatives	2.50495e+08	3.33772e+08	4.38713e+08	2.76554e+08	2.11488e+08	1.97807e+08	1.8293e+08	1.44803e+08	2.05671e+08	2.23243e+08	2.29458e+08
L-cysteine	C3 H7 N O2 S	121.02	4.89	122.027		2	No results	No results	Full match	Organic acids and derivatives	Carboxylic acids and derivatives	6.77657e+07	5.89247e+07	6.53999e+07	9.06087e+07	2.28923e+07	1.82159e+07	2.88874e+07	3.85524e+07	3.49053e+07	3.80264e+07	3.4084e+07
Hordenine	C10 H15 N O	165.119	4.905	166.126	C06199	2	No results	Invalid mass	No results	Benzenoids	Benzene and substituted derivatives	4.21607e+06	6.31938e+06	9.27479e+06	3.39971e+06	6.03838e+06	1.71744e+06	3.84601e+06	589160	3.37134e+06	5.42224e+06	3.90907e+06
2-(2-hydroxy-3-methylbutanamido)-4-methylpentanoic acid	C11 H21 N O4	271.142	4.907	272.149		2	Invalid mass	No results	No results			1.39961e+07	2.65399e+07	2.00647e+07	3.74708e+07	1.6446e+07	2.25996e+07	2.1132e+07	4.15872e+07	2.22987e+07	2.00099e+07	2.26624e+07
3-Dehydroshikimic acid	C7 H8 O5	172.037	4.911	173.045		2	No results	No results	Full match	Organic oxygen compounds	Organooxygen compounds	1.14622e+07	8.67416e+06	1.48662e+07	7.17368e+06	1.60541e+07	8.2554e+06	1.31937e+07	7.43448e+06	7.64378e+06	1.06139e+07	9.8443e+06
4-[4-(aminocarbonyl)piperidino]-4-oxobut-2-enoic acid	C10 H14 N2 O4	226.095	4.923	227.103		1	Full match	No results	No results			3.2509e+07	3.63567e+07	9.17332e+06	7.20728e+06	4.18223e+07	3.49945e+07	1.02404e+07	9.40537e+06	1.89221e+07	2.00652e+07	1.95444e+07
Kinetin 9-riboside	C15 H17 N5 O5	347.122	4.947	348.129		2	No results	No results	Full match	Nucleosides, nucleotides, and analogues	Purine nucleosides	1.08376e+06	1.20848e+06	2.04478e+06	1.19374e+06	1.3445e+06	967501	1.01823e+06	1.00862e+06	837351	1.28537e+06	754072
2-(tert-butyl)-6,7-dimethoxy-4H-3,1-benzoxazin-4-one	C14 H17 N O4	263.116	4.95	264.123		1	Full match	No results	No results			4.49212e+07	5.11067e+07	3.10384e+07	6.84536e+07	2.03311e+08	2.1322e+08	1.48023e+08	1.31963e+08	1.36254e+08	1.14055e+08	1.47965e+08
Monocrotaline	C16 H23 N O6	325.152	4.951	326.16	C10350	2	No results	No results	Full match	Organoheterocyclic compounds	Pyrrolizines	3.27533e+06	3.6579e+06	3.93625e+06	6.35683e+06	5.61149e+06	1.44563e+07	4.42767e+06	7.93553e+06	5.89102e+06	7.11918e+06	8.814e+06
4-benzyl-1-[(3,4-dimethoxyphenyl)sulfonyl]piperidine	C20 H25 N O4 S	375.153	4.953	376.16		2	Invalid mass	No results	No results			6.77603e+06	9.22064e+06	1.418e+07	2.45675e+07	3.1359e+07	6.81743e+07	3.5555e+07	5.5575e+07	2.90922e+07	2.524e+07	2.91383e+07
(1S,2S)-Nicotine1-oxide	C10 H14 N2 O	178.111	4.954	179.118		2	No results	No results	Full match			1.78228e+07	2.80092e+07	3.37725e+07	1.55049e+07	4.94273e+07	2.34671e+07	4.33586e+07	3.95219e+07	3.1855e+07	3.7718e+07	3.4402e+07
3-(propan-2-yl)-octahydropyrrolo[1,2-a]pyrazine-1,4-dione	C10 H16 N2 O2	196.121	4.956	197.128		1	Full match	No results	No results			2.46193e+07	4.07083e+07	5.42315e+07	2.45831e+07	6.69828e+07	3.3359e+07	6.17378e+07	5.5961e+07	4.85694e+07	4.73561e+07	4.99752e+07
3-Indolepropionic acid	C11 H11 N O2	189.078	4.956	190.086		2	No results	No results	Full match	Organoheterocyclic compounds	Indoles and derivatives	1.69559e+06	2.2487e+06	2.20085e+06	4.79533e+06	3.24806e+06	5.70448e+06	4.14736e+06	3.37836e+06	3.43728e+06	4.31426e+06	4.71775e+06
Terephthalic acid	C8 H6 O4	166.027	4.959	167.034	C06337	2	No results	No results	Full match	Organic acids and derivatives	Carboxylic acids and derivatives	1.00468e+07	7.2758e+06	8.16141e+06	1.0572e+07	2.70395e+07	1.73997e+07	2.19814e+07	2.5219e+07	1.42667e+07	1.5369e+07	1.3306e+07
N-p-Coumaroylspermidine	C16 H25 N3 O2	291.195	4.963	292.202		2	No results	No results	Full match	Phenylpropanoids and polyketides	Cinnamic acids and derivatives	1.11173e+06	1.57418e+06	1.94019e+06	3.78826e+06	1.17017e+06	1.25061e+06	1.14787e+06	2.14327e+06	1.32092e+06	1.36505e+06	1.47183e+06
Indole-3-acetic acid	C10 H9 N O2	175.063	4.966	176.071	C00954	2	No results	No results	Full match	Organoheterocyclic compounds	Indoles and derivatives	1.84285e+06	2.00343e+06	1.59981e+06	2.69529e+06	2.49591e+06	7.29537e+06	2.67799e+06	3.21382e+06	4.20249e+06	3.77001e+06	3.99966e+06
Licoagroside D	C22 H24 O10	448.137	4.967	225.076		2	No results	No results	Full match	Lipids and lipid-like molecules	Saccharolipids	2.69744e+06	3.91264e+06	8.80309e+06	2.43106e+06	2.9004e+06	2.97745e+06	5.19034e+06	1.75469e+06	3.53021e+06	4.18282e+06	4.58256e+06
N-(2,3-dihydro-1,4-benzodioxin-6-yl)-2,5-dimethyl-3-furamide	C15 H15 N O4	273.1	4.968	274.107		1	Full match	No results	No results			1.22705e+07	1.78962e+07	2.93281e+07	5.83181e+07	1.25719e+07	3.62053e+07	1.58787e+07	3.44809e+07	2.4817e+07	1.93992e+07	1.51662e+07
Dl-Indole-3-lactic acid	C11 H11 N O3	205.074	4.969	206.081		2	No results	No results	Full match	Organoheterocyclic compounds	Indoles and derivatives	4.04919e+06	5.75334e+06	3.61519e+06	5.83765e+06	1.49493e+07	3.32694e+07	9.57481e+06	1.2995e+07	1.31362e+07	1.25903e+07	1.07009e+07
2-Ethyl-3-hydroxy-4H-pyran-4-one	C7 H8 O3	140.047	4.972	141.055		2	No results	No results	Full match	Organoheterocyclic compounds	Pyrans	2.60041e+07	2.94769e+07	3.15154e+07	3.4642e+07	6.28855e+07	3.09406e+07	5.04182e+07	3.8162e+07	2.44219e+07	4.1346e+07	3.90131e+07
Leonurine	C14 H21 N3 O5	311.147	4.974	312.154	C16985	2	No results	No results	Full match	Benzenoids	Benzene and substituted derivatives	1.07686e+06	1.60883e+06	1.93623e+06	3.36086e+06	1.01266e+06	680383	1.23503e+06	1.56328e+07	1.34618e+06	1.41087e+06	1.38187e+06
2-[3-(4-pyridyl)-1H-1,2,4-triazol-5-yl]pyridine	C12 H9 N5	223.084	4.979	224.092		2	Invalid mass	No results	No match			8.46232e+06	1.37279e+07	8.91555e+06	6.30355e+06	1.95041e+08	6.84409e+07	9.65523e+07	1.43942e+08	8.29663e+07	8.71593e+07	4.41898e+07
Gastrodin	C13 H18 O7	286.105	4.982	595.2	C16964	2	No results	Full match	Full match	Organic oxygen compounds	Organooxygen compounds	802767	1.4963e+06	1.05614e+06	7.52372e+06	502450	561059	525110	7.74335e+06	1.10611e+06	1.37657e+06	1.16471e+06
1-[3-(trifluoromethyl)phenyl]imidazolidine-2-thione	C10 H9 F3 N2 S	246.046	4.985	247.053		2	Invalid mass	No results	No results			4.39179e+06	7.96183e+06	3.08486e+06	2.11167e+07	1.34125e+07	2.8625e+07	1.55844e+07	1.25431e+07	1.33909e+07	1.38563e+07	1.52481e+07
N-Feruloyl putrescine	C14 H20 N2 O3	264.147	4.987	265.154		2	No results	No results	Full match	Phenylpropanoids and polyketides	Cinnamic acids and derivatives	1.66126e+06	4.085e+06	2.58249e+06	4.17262e+06	1.3471e+06	1.15704e+08	7.69668e+07	3.99368e+06	6.70318e+07	7.26712e+07	6.06754e+07
N-(4-butyl-2-methylphenyl)-N'-hydroxyiminoformamide	C12 H18 N2 O	206.142	4.989	207.149		1	Full match	No results	No results			1.20969e+06	1.61089e+06	2.10259e+06	3.53785e+06	1.03981e+06	2.22762e+06	4.86142e+06	2.05392e+06	5.4552e+06	5.38173e+06	5.60747e+06
N1-methyl-5-methoxy-2-({2-[(methylamino)carbonyl]phenyl}thio)benzamide	C17 H18 N2 O3 S	352.088	4.989	353.095		2	Invalid mass	No results	No results			2.9825e+06	2.4615e+06	4.66626e+06	1.05085e+08	4.72819e+06	4.73539e+06	5.8079e+06	9.7703e+07	1.07287e+07	1.95439e+07	2.07927e+07
3-hydroxy-1,5-diphenylpentan-1-one	C17 H18 O2	276.111	4.99	277.118		2	Invalid mass	No results	No results			4.61431e+06	6.73975e+06	8.19017e+06	6.17314e+06	1.35e+07	1.98708e+07	1.18056e+07	1.33906e+07	1.20711e+07	1.28768e+07	9.65833e+06
Phloretic acid	C9 H10 O3	166.063	4.997	167.07	C01744	2	No results	No results	Full match	Phenylpropanoids and polyketides	Phenylpropanoic acids	8.4364e+07	1.00756e+08	4.2781e+07	1.55179e+07	6.91267e+07	7.76798e+07	2.79787e+07	1.53384e+07	4.7043e+07	4.49484e+07	4.60108e+07
Orcinol glucoside	C13 H18 O7	286.104	5	287.111		2	No results	Invalid mass	No results	Organic oxygen compounds	Organooxygen compounds	1.08442e+07	1.36378e+07	1.62547e+07	3.71202e+07	1.24e+07	1.23186e+07	1.33986e+07	5.88281e+07	1.4686e+07	1.09169e+07	1.09058e+07
2,4-diaziran-1-yl-6-(1-phenyl-1H-pyrrol-2-yl)-1,3,5-triazine	C17 H16 N6	304.143	5.012	305.15		1	Full match	No results	No match			1.27324e+06	1.64397e+06	1.84785e+06	3.10922e+06	7.15057e+06	1.41395e+07	4.3036e+06	4.73221e+06	5.68094e+06	8.03166e+06	5.2958e+06
trans-zeatin 9-O-glucoside	C16 H23 N5 O6	381.164	5.013	382.171		2	No results	No results	Full match			1.6077e+07	1.06364e+07	2.23141e+07	4.0571e+07	1.68805e+07	1.52212e+07	1.83725e+07	2.00121e+07	1.75269e+07	1.83915e+07	1.81267e+07
(-)-Epigallocatechin	C15 H14 O7	288.059	5.013	289.066	C12136	2	No results	Invalid mass	No match	Phenylpropanoids and polyketides	Flavonoids	7.51604e+06	1.92296e+07	1.09845e+07	1.59109e+06	1.3606e+07	1.29919e+07	8.07281e+06	7.43763e+06	8.974e+06	9.43444e+06	1.24263e+07
1-O-(3,4,5-Trimethoxybenzoyl)-beta-L-galactopyranose	C16 H22 O10	374.121	5.018	375.128		1	Full match	Full match	Full match			2.12366e+07	1.5018e+07	2.91729e+07	1.6932e+07	1.6628e+07	1.59678e+07	2.45312e+07	1.11176e+07	2.00275e+07	1.93485e+07	1.53852e+07
Pantothenic acid	C9 H17 N O5	219.111	5.022	220.118	C00864	1	Full match	Full match	Full match	Organic oxygen compounds	Organooxygen compounds	1.04868e+09	8.56837e+08	1.46364e+09	1.50888e+09	1.34535e+09	6.92503e+08	1.15513e+09	9.96284e+08	9.16975e+08	9.78186e+08	9.26468e+08
1-(4-nitrophenyl)piperidine	C11 H14 N2 O2	206.105	5.031	207.113		1	Full match	No results	No results			2.82815e+06	3.52443e+06	3.9873e+06	6.30518e+06	3.83074e+06	6.09959e+06	1.47642e+07	2.30888e+06	5.80674e+06	8.58281e+06	8.61187e+06
Guanine	C5 H5 N5 O	151.049	5.031	152.057	C00242	2	No results	Full match	Full match	Organoheterocyclic compounds	Imidazopyrimidines	3.26497e+07	5.37435e+07	8.42911e+07	2.80563e+08	2.9992e+07	1.93352e+07	3.7277e+07	1.15641e+08	6.75189e+07	6.15617e+07	5.37865e+07
Tyr-Tyr	C18 H20 N2 O5	344.136	5.035	345.144		2	No results	Full match	No results	Organic acids and derivatives	Carboxylic acids and derivatives	2.69891e+06	2.02679e+07	1.67274e+06	3.81857e+07	9.71016e+06	1.87795e+07	7.28448e+06	1.31663e+07	8.24718e+06	7.91635e+06	6.32158e+06
N-Feruloylserotonin	C20 H20 N2 O4	352.141	5.059	353.149		2	No results	No results	Full match	Organoheterocyclic compounds	Indoles and derivatives	551279	720996	549383	1.02819e+07	409087	984504	431661	3.16416e+06	427154	649873	401339
beta-Alanine methyl ester hydrochloride	C4 H10 Cl N O2	139.04	5.061	140.047		2	No results	No results	Full match			1.70024e+07	1.27849e+07	8.68334e+06	2.23948e+06	7.79023e+06	7.83276e+06	6.23518e+06	1.89697e+06	6.76021e+06	7.5478e+06	6.08648e+06
(2R,3S,4S,5R,6R)-2-(hydroxymethyl)-6-(2-phenylethoxy)oxane-3,4,5-triol	C14 H20 O6	322.083	5.069	323.09		2	Invalid mass	No results	No results			1.6334e+07	2.65099e+07	1.13764e+07	1.01772e+07	6.43907e+07	3.43436e+07	5.43499e+07	4.65279e+07	3.05556e+07	2.99277e+07	3.62731e+07
4-oxo-4-[(1-phenylethyl)amino]but-2-enoic acid	C12 H13 N O3	236.116	5.071	237.123		2	Invalid mass	No results	No results			3.14648e+07	4.91162e+07	1.23303e+07	8.80355e+06	6.44227e+07	6.04901e+07	4.74963e+07	3.61757e+07	4.36113e+07	3.63452e+07	4.06803e+07
Gramine	C11 H14 N2	174.116	5.073	175.123	C08304	2	No results	No results	Full match	Organoheterocyclic compounds	Indoles and derivatives	2.9329e+06	1.01849e+07	6.39294e+06	3.3173e+06	3.89444e+07	4.13885e+07	3.02773e+07	2.45811e+07	2.10181e+07	1.98272e+07	2.24337e+07
L-Methionine	C5 H11 N O2 S	149.051	5.08	150.058		2	No results	No results	Full match	Organic acids and derivatives	Carboxylic acids and derivatives	1.32577e+07	2.41675e+07	3.88241e+07	2.49163e+07	1.35831e+07	2.36599e+07	1.97485e+07	1.78425e+07	1.76118e+07	1.9527e+07	2.36888e+07
methyl 3,4,5-trihydroxycyclohex-1-ene-1-carboxylate	C8 H12 O5	170.058	5.081	171.065		2	Invalid mass	No match	No results			1.94161e+07	2.84251e+07	2.70216e+07	4.31913e+07	4.47783e+07	3.57467e+07	4.89254e+07	6.5336e+07	2.71124e+07	3.10821e+07	3.41423e+07
Catharanthine hemitartrate	C25 H30 N2 O8	486.2	5.087	487.206		2	No results	No results	Full match	Alkaloids and derivatives	Ibogan-type alkaloids	627835	796074	621912	1.60386e+06	806511	1.71199e+06	612070	2.76869e+06	509970	635996	513120
T-2 Triol	C20 H30 O7	364.184	5.095	365.192		2	No results	Invalid mass	No results	Lipids and lipid-like molecules	Prenol lipids	2.52513e+06	3.26238e+06	2.50131e+06	3.94318e+06	9.53555e+06	2.7905e+07	2.71965e+07	7.20958e+06	9.77691e+06	1.13044e+07	1.18413e+07
Sophocarpine	C15 H22 N2 O	246.173	5.102	247.18		2	No results	No results	Full match	Alkaloids and derivatives	Lupin alkaloids	1.38291e+06	1.78667e+06	1.46516e+06	1.49883e+06	1.34407e+06	1.09977e+06	1.64062e+06	1.26886e+06	1.47016e+06	1.69952e+06	1.43574e+06
Veratric acid	C9 H10 O4	200.068	5.104	201.075		2	No results	Invalid mass	No results	Benzenoids	Benzene and substituted derivatives	3.47539e+07	1.80029e+07	2.84139e+07	2.17637e+07	3.82576e+07	4.42152e+07	7.62853e+07	4.34998e+07	3.77747e+07	3.47902e+07	3.47477e+07
Daphnetin	C9 H6 O4	178.027	5.11	179.034	C03093	2	No results	No results	Full match	Phenylpropanoids and polyketides	Coumarins and derivatives	1.405e+07	7.81857e+06	1.16738e+07	3.54565e+06	1.56711e+07	3.21496e+07	8.45685e+06	7.20739e+06	6.76786e+06	8.59782e+06	7.262e+06
1,3,5-Trimethoxybenzene	C9 H12 O3	168.079	5.11	169.086		2	No results	No results	Full match	Benzenoids	Phenol ethers	6.10342e+07	1.60417e+08	1.71049e+08	1.36438e+08	8.18815e+07	5.12444e+07	5.65767e+07	5.57107e+07	5.85757e+07	7.77207e+07	7.98067e+07
2-Phenylglycine	C8 H9 N O2	151.063	5.11	152.071		2	No results	No results	Full match	Organic acids and derivatives	Carboxylic acids and derivatives	1.38669e+07	1.00044e+07	1.53739e+07	1.29807e+07	2.67213e+07	3.52353e+07	3.04744e+07	3.0639e+07	2.04171e+07	2.32587e+07	2.82161e+07
Phenylglyoxylic acid	C8 H6 O3	150.032	5.111	151.039	C02137	2	No results	No results	Full match	Benzenoids	Benzene and substituted derivatives	5.14474e+07	4.3387e+07	1.2218e+08	1.08947e+08	3.47312e+07	2.11773e+07	3.97048e+07	3.66293e+07	4.07605e+07	4.14191e+07	4.46377e+07
Phenylacetylglutamine	C13 H16 N2 O4	264.111	5.118	265.118	C04148	2	No results	No results	Full match	Organic acids and derivatives	Carboxylic acids and derivatives	1.91802e+06	2.03716e+06	1.91934e+06	1.83902e+06	1.70197e+06	1.32868e+07	4.42391e+06	2.42364e+06	4.28903e+06	4.58718e+06	5.28848e+06
1,7-Diphenylhept-4-en-3-one	C19 H20 O	264.147	5.121	265.155		2	No results	Invalid mass	No match	Phenylpropanoids and polyketides	Diarylheptanoids	9.91077e+06	2.03656e+07	4.06448e+07	7.00958e+07	3.93072e+06	2.09668e+07	1.62067e+07	8.17879e+06	2.083e+07	2.35714e+07	2.23174e+07
Eriodictyol O-malonylhexoside	C24 H24 O14	536.114	5.125	537.122		2	No results	No results	Full match	Phenylpropanoids and polyketides	Flavonoids	4.45949e+06	1.59622e+06	1.8031e+06	1.79709e+06	2.52395e+06	1.10829e+06	1.75607e+06	2.0596e+06	1.79276e+06	1.60779e+06	1.88243e+06
N-(3-Indolylacetyl)-L-Alanine	C13 H14 N2 O3	246.1	5.125	247.107		2	No results	No results	Full match			6.28762e+06	1.20387e+07	4.96737e+06	5.76873e+06	4.40713e+07	4.67405e+07	2.29819e+07	7.22626e+07	1.86641e+07	1.83197e+07	1.67279e+07
Protocatechuic acid	C7 H6 O4	154.026	5.128	155.034	C00230	2	No results	No results	Full match	Benzenoids	Benzene and substituted derivatives	1.30313e+07	1.91223e+07	1.37886e+07	1.44705e+08	9.61002e+06	1.22571e+07	1.08156e+07	6.78491e+07	3.11142e+07	2.00043e+07	2.15215e+07
3-(2,3-dihydro-1H-indol-1-yl)-2-[(2-furylmethyl)sulfonyl]acrylonitrile	C16 H14 N2 O3 S	331.105	5.129	332.112		2	Invalid mass	No results	No results			5.11588e+07	8.2988e+07	1.93142e+07	1.47086e+07	2.98007e+08	2.97583e+08	1.45037e+08	6.686e+07	1.40259e+08	1.46396e+08	1.45078e+08
4-Acetylbutyric acid	C6 H10 O3	130.063	5.135	131.07	C02129	2	No results	Full match	Full match	Lipids and lipid-like molecules	Fatty Acyls	9.84594e+06	7.51358e+06	1.08062e+07	2.00643e+07	3.20165e+07	1.99951e+07	1.67961e+07	5.21288e+07	1.74637e+07	1.79065e+07	1.7576e+07
5'-S-Methyl-5'-thioadenosine	C11 H15 N5 O3 S	259.133	5.14	298.096		2	Invalid mass	Invalid mass	No results	Nucleosides, nucleotides, and analogues	5'-deoxyribonucleosides	1.13324e+09	7.6531e+08	2.20913e+09	1.51202e+09	1.31495e+09	4.55369e+08	1.2245e+09	9.29018e+08	9.67033e+08	1.00071e+09	4.8131e+08
Ethyl ferulate	C12 H14 O4	222.089	5.14	223.096		2	No results	No results	Full match	Phenylpropanoids and polyketides	Cinnamic acids and derivatives	4.40924e+07	4.83462e+07	4.69542e+07	3.63991e+07	4.41053e+07	1.20423e+07	1.79525e+07	2.1365e+07	2.96659e+07	3.16242e+07	2.46046e+07
Ferulaldehyde	C10 H10 O3	178.063	5.145	179.07	C02666	2	No results	No results	Full match	Benzenoids	Phenols	3.44758e+07	3.78889e+07	4.60645e+07	4.23009e+07	3.78074e+07	9.48703e+07	4.19537e+07	3.83063e+07	4.60869e+07	4.952e+07	4.53902e+07
IBA	C12 H13 N O2	203.094	5.15	204.101	C11284	2	No results	No results	Full match	Organoheterocyclic compounds	Indoles and derivatives	7.68603e+06	9.23453e+07	7.88068e+07	6.69753e+07	3.94217e+07	1.90299e+07	3.78621e+07	3.09811e+07	2.94597e+07	3.4963e+07	5.03156e+07
4-hydroxy-1-methyl-3-(phenylthio)-1,2-dihydroquinolin-2-one	C16 H13 N O2 S	283.067	5.155	284.074		1	Full match	No results	No results			5.2013e+07	1.95394e+07	4.52602e+07	2.02273e+08	1.60275e+08	5.82377e+07	1.64316e+08	3.69099e+07	1.39024e+08	1.29521e+08	1.3512e+08
Maltol	C6 H6 O3	126.032	5.164	127.039	C11918	1	Full match	Full match	Full match	Organoheterocyclic compounds	Pyrans	1.02526e+08	1.11812e+08	1.22232e+08	1.14236e+08	1.33437e+08	4.64174e+08	2.16436e+08	1.64207e+08	1.60963e+08	1.83731e+08	1.93626e+08
Indole-3-Carboxaldehyde	C9 H7 N O	145.053	5.167	146.06	C08493	2	No results	No results	Full match	Organoheterocyclic compounds	Indoles and derivatives	8.31086e+07	1.03586e+08	7.40361e+07	3.22341e+07	6.281e+07	3.09874e+07	4.05179e+07	1.78221e+07	4.32069e+07	5.09001e+07	4.51348e+07
Indole-3-acrylic acid	C11 H9 N O2	187.063	5.169	188.071		1	Full match	Full match	Full match	Organoheterocyclic compounds	Indoles and derivatives	1.47729e+09	1.81891e+09	1.18481e+09	5.90352e+08	8.9294e+08	4.72195e+08	6.69994e+08	2.02551e+08	7.58823e+08	9.24005e+08	9.02906e+08
Indole	C8 H7 N	117.058	5.169	118.065	C00463	2	No results	No results	Full match	Organoheterocyclic compounds	Indoles and derivatives	6.55195e+07	7.64824e+07	5.3483e+07	2.80297e+07	3.80882e+07	2.76522e+07	3.69758e+07	1.23891e+07	3.2885e+07	3.54164e+07	3.5218e+07
L-Glutathione (reduced)	C10 H17 N3 O6 S	307.084	5.177	308.091		1	Full match	Full match	Full match	Organic acids and derivatives	Carboxylic acids and derivatives	6.31621e+08	6.30654e+08	8.66101e+08	5.70543e+08	3.57048e+08	1.25307e+08	3.87786e+08	3.59478e+08	3.9933e+08	3.57307e+08	4.00976e+08
Cys-Gly	C5 H10 N2 O3 S	178.041	5.178	179.048	C01419	2	No results	No results	Full match	Organic acids and derivatives	Carboxylic acids and derivatives	9.07266e+07	8.56829e+07	1.31877e+08	1.1447e+08	6.2369e+07	2.48656e+07	6.89159e+07	8.33044e+07	6.66692e+07	7.08746e+07	6.74154e+07
Sinapaldehyde glucoside	C17 H22 O9	370.127	5.214	371.134		2	No results	No results	Full match	Organic oxygen compounds	Organooxygen compounds	5.81729e+07	4.68484e+07	5.09484e+07	3.78606e+07	1.07185e+07	4.18862e+07	2.37836e+07	3.09738e+07	4.48589e+07	3.60567e+07	3.05504e+07
(1E)-5-hydroxy-1,7-diphenylhept-1-en-3-one	C19 H20 O2	302.126	5.219	303.134		2	Invalid mass	No results	No results			4.70822e+06	8.56949e+06	8.42954e+06	6.70206e+06	2.15824e+08	2.95532e+08	6.53815e+07	4.33111e+07	9.8761e+07	1.00325e+08	8.24197e+07
Aucubin	C15 H22 O9	346.128	5.221	347.134	C09771	2	No results	No results	Full match	Lipids and lipid-like molecules	Prenol lipids	5.28712e+07	8.22945e+07	3.2544e+07	1.10216e+07	4.10824e+07	2.13787e+07	2.10076e+07	7.18264e+06	3.06491e+07	3.0571e+07	2.63712e+07
alpha-Asarone	C12 H16 O3	208.11	5.222	209.117		2	No results	No results	Full match	Benzenoids	Phenol ethers	1.38865e+06	1.39935e+06	2.34262e+06	1.66975e+06	1.63254e+06	1.10249e+06	1.20745e+06	1.24218e+06	1.14173e+06	1.21809e+06	1.38454e+06
(4-benzoylpiperidino)[4-(tert-butyl)phenyl]methanone	C23 H27 N O2	387.152	5.226	388.16		2	Invalid mass	No results	No results			2.16841e+07	1.5997e+07	2.45071e+07	3.22977e+07	7.40574e+06	1.47333e+07	9.58578e+06	1.34148e+07	1.69691e+07	1.77898e+07	1.2882e+07
Ethyl caffeate	C11 H12 O4	208.074	5.232	209.081		2	No results	No results	Full match	Phenylpropanoids and polyketides	Cinnamic acids and derivatives	3.41676e+07	5.00721e+07	4.41601e+07	1.80316e+07	2.42335e+07	2.1981e+07	1.26106e+07	6.31851e+06	2.08853e+07	2.12836e+07	2.668e+07
4,6,8-trihydroxy-7-methoxy-3-methyl-3,4-dihydro-1H-2-benzopyran-1-one	C11 H12 O6	240.063	5.233	241.071		1	Full match	Partial match	No results			4.95255e+06	6.92897e+06	7.02645e+06	7.85467e+06	3.55618e+07	2.30984e+07	1.92995e+07	3.18743e+07	1.45704e+07	1.629e+07	1.67872e+07
3-Methoxybenzaldehyde	C8 H8 O2	136.053	5.237	137.06		1	Full match	Not the top hit	Full match	Benzenoids	Benzene and substituted derivatives	1.40339e+09	1.77923e+09	1.82203e+09	1.88707e+09	8.20966e+08	1.0394e+09	8.69302e+08	1.03512e+09	1.18373e+09	1.25893e+09	1.29213e+09
ACar 5:0	C12 H24 N O4	245.163	5.238	246.17		2	No results	Invalid mass	No results	Lipids and lipid-like molecules	Fatty Acyls	1.18477e+08	1.13091e+08	1.10155e+08	7.70538e+07	1.06596e+08	7.19702e+07	5.13168e+07	5.03436e+07	7.06574e+07	7.76698e+07	6.84576e+07
Helicid	C13 H16 O7	284.09	5.241	285.098		2	No results	No results	Full match			3.579e+07	4.66514e+07	5.4292e+07	5.89604e+07	3.45902e+07	3.23071e+07	2.34985e+07	3.73854e+07	3.14277e+07	3.14851e+07	3.5013e+07
Hydroxytyrosol	C8 H10 O3	154.063	5.243	155.07		2	No results	No results	Full match	Benzenoids	Phenols	1.34761e+09	1.68285e+09	1.77886e+09	1.82783e+09	7.95859e+08	9.85612e+08	8.68245e+08	1.00548e+09	1.14205e+09	1.22742e+09	1.25408e+09
Coumarin	C9 H6 O2	146.037	5.243	147.044	C05851	2	No results	No results	Full match	Phenylpropanoids and polyketides	Coumarins and derivatives	4.59577e+07	5.31961e+08	1.63436e+08	1.1127e+08	1.63816e+08	1.46324e+08	1.20672e+08	8.43506e+07	1.43745e+08	1.42549e+08	1.31722e+08
Hesperetin	C16 H14 O6	302.079	5.244	303.086	C01709	2	No results	No results	Full match	Phenylpropanoids and polyketides	Flavonoids	1.59685e+07	1.736e+07	2.88443e+07	5.70506e+07	4.49502e+06	6.09471e+06	5.35173e+06	1.34728e+07	1.27035e+07	1.36612e+07	1.46482e+07
Tetramethylpyrazine	C8 H12 N2	136.1	5.246	137.108		1	Full match	Partial match	Full match			4.93828e+06	4.50611e+06	4.70233e+06	4.89595e+06	4.07858e+06	9.49632e+06	1.28208e+07	4.10529e+06	9.73579e+06	9.98638e+06	7.64027e+06
Wikstromol	C20 H22 O7	374.136	5.248	375.144		2	No results	No results	Full match	Lignans, neolignans and related compounds	Furanoid lignans	4.78365e+07	6.92254e+07	5.59064e+07	4.07716e+07	3.85556e+07	4.24033e+07	2.48704e+07	2.97395e+07	4.38901e+07	4.35991e+07	4.94214e+07
isoleucine	C6 H13 N O2	131.095	5.248	132.102	C16434	2	No results	No results	Full match	Organic acids and derivatives	Carboxylic acids and derivatives	1.71074e+08	2.03287e+08	3.40315e+08	3.21734e+08	1.73879e+08	2.03365e+08	1.89024e+08	1.03342e+08	1.83676e+08	1.8792e+08	1.79976e+08
1-(4-hydroxyphenyl)-2-phenylethan-1-one	C14 H12 O2	106.042	5.248	213.091		2	Invalid mass	No results	No results			1.84869e+09	2.55986e+09	1.62867e+09	2.64336e+09	1.6665e+09	1.70345e+09	1.03065e+09	1.63005e+09	1.5786e+09	1.73063e+09	1.75084e+09
N-Acetyl-L-Tyrosine	C11 H13 N O4	223.084	5.25	224.092		2	No results	No results	Full match	Organic acids and derivatives	Carboxylic acids and derivatives	6.27355e+07	7.47499e+07	5.89969e+07	9.09619e+07	6.41989e+07	7.60813e+07	5.26834e+07	8.12495e+07	6.77252e+07	7.28041e+07	7.26937e+07
Salicylic acid	C7 H6 O3	138.032	5.252	139.039	C00805	2	No results	No results	Full match	Benzenoids	Benzene and substituted derivatives	5.81682e+07	6.13971e+07	6.57997e+07	1.24618e+08	5.75309e+07	5.611e+07	5.52406e+07	8.71599e+07	5.46716e+07	6.24829e+07	6.39651e+07
5-[4-(4-methoxyphenoxy)phenyl]-1H-pyrazole	C16 H14 N2 O2	133.053	5.257	134.06		2	Invalid mass	No results	No results			6.38357e+06	5.57283e+06	5.50592e+06	5.96226e+06	2.09903e+07	3.69328e+07	1.12601e+07	1.5069e+07	1.15489e+07	1.37267e+07	1.29973e+07
6-Methylcoumarin	C10 H8 O2	160.052	5.263	161.06		2	No results	No results	Full match	Phenylpropanoids and polyketides	Coumarins and derivatives	1.38805e+07	1.70783e+07	1.22347e+07	1.37155e+07	1.63945e+07	2.46592e+07	1.61055e+07	1.71187e+07	1.67799e+07	1.25133e+07	1.89962e+07
8-(2,3-dihydroxy-3-methylbutyl)-7-methoxy-2H-chromen-2-one	C15 H18 O5	295.142	5.264	296.149		2	Invalid mass	No results	No results			3.64569e+06	3.21295e+06	3.73128e+06	3.23506e+06	1.03847e+07	2.38548e+07	5.52997e+06	5.61217e+06	7.49917e+06	8.38074e+06	6.96851e+06
4-oxo-5-phenylpentanoic acid	C11 H12 O3	192.079	5.268	193.086		1	Full match	No results	Full match			3.97022e+07	5.82111e+07	5.51657e+07	4.07229e+07	1.26633e+08	1.58569e+08	1.42248e+08	1.03202e+08	7.91746e+07	8.03852e+07	8.2021e+07
N-[(Tert-butoxy)carbonyl]-L-tryptophan	C16 H20 N2 O4	304.141	5.268	305.148		2	No results	No results	Full match			4.7029e+06	4.33966e+06	4.70393e+06	4.34278e+06	4.28041e+07	1.93554e+08	2.70569e+07	2.00532e+07	4.9489e+07	4.32286e+07	4.13834e+07
Cinnamaldehyde	C9 H8 O	132.058	5.272	133.065	C00903	2	No results	No results	Full match	Phenylpropanoids and polyketides	Cinnamaldehydes	2.90018e+07	2.42669e+07	1.7827e+07	2.04927e+07	2.01797e+07	2.14777e+07	1.44832e+07	1.59618e+07	1.57733e+07	1.6257e+07	1.81368e+07
4-Hydroxytolbutamide	C12 H18 N2 O4 S	286.098	5.273	287.105		2	No results	No results	Full match	Benzenoids	Benzene and substituted derivatives	1.97849e+07	1.38824e+07	9.73337e+06	8.26588e+06	1.03088e+07	7.51862e+06	6.36298e+06	5.92505e+06	6.84792e+06	7.62592e+06	7.71006e+06
2-(carboxymethoxy)-4-methoxybenzoic acid	C10 H10 O6	226.048	5.286	227.055		1	Full match	Partial match	No results			6.11072e+07	4.75651e+07	1.17966e+08	3.23271e+07	9.17373e+07	4.75735e+07	1.18956e+08	3.55202e+07	5.66355e+07	5.53453e+07	5.48329e+07
1-(4-hydroxyphenyl)propane-1,2-diol	C9 H12 O3	150.068	5.29	151.076		2	Invalid mass	No match	No match			1.33267e+09	1.80982e+09	9.4901e+08	1.34635e+08	1.26066e+09	8.57996e+08	3.77048e+08	9.24983e+07	6.79998e+08	7.03273e+08	6.68332e+08
2-({2-[(3-methyl-5-cinnolinyl)amino]-2-oxoethyl}sulfanyl)acetic acid	C13 H13 N3 O3 S	291.072	5.294	292.079		2	Invalid mass	No results	No results			2.54259e+06	3.17187e+06	2.18267e+06	2.32376e+06	1.18403e+07	2.16133e+07	6.327e+06	2.02373e+07	5.37662e+06	8.90305e+06	9.23292e+06
N-Isovaleroylglycine	C7 H13 N O3	159.09	5.3	160.097		2	No results	No results	Full match	Organic acids and derivatives	Carboxylic acids and derivatives	1.05621e+07	7.04448e+06	7.44444e+06	7.24297e+06	7.1403e+06	1.85324e+07	1.92999e+07	7.041e+06	1.07202e+07	1.07903e+07	1.19323e+07
1,N6-Etheno-2-Deoxy-Adenosine	C12 H13 N5 O3	275.1	5.306	276.108		2	No results	No results	Full match	Organoheterocyclic compounds	Imidazopyrimidines	1.09205e+09	6.15402e+08	1.19516e+09	5.60549e+08	1.63438e+09	5.2089e+08	8.08724e+08	4.2688e+08	6.69397e+08	7.25124e+08	6.82602e+08
3,4-Dihydroxyphenylpropionic acid	C9 H10 O4	164.047	5.307	165.055	C10447	2	No results	Invalid mass	No match	Phenylpropanoids and polyketides	Phenylpropanoic acids	9.21812e+07	6.89183e+07	8.50672e+07	5.48392e+07	4.95078e+07	3.52298e+07	3.32566e+07	2.96062e+07	4.08809e+07	4.09362e+07	4.80135e+07
2-(3,4-dimethoxyphenyl)quinoline	C17 H15 N O2	265.11	5.313	266.118		1	Full match	No results	No results			4.83423e+07	1.3563e+08	1.35445e+08	1.72659e+08	7.44489e+07	2.13148e+08	8.38501e+07	1.23119e+08	1.189e+08	1.12735e+08	9.87431e+07
di(3-pyridyl) 5-(tert-butyl)isophthalate	C22 H20 N2 O4	376.139	5.313	377.146		2	Invalid mass	No match	No match			1.20572e+08	1.74953e+08	1.32521e+08	1.6364e+08	7.15002e+07	4.19885e+07	4.87773e+07	6.82405e+07	7.90797e+07	8.81344e+07	8.67327e+07
N-(Phenylacetyl)-L-phenylalanine	C17 H17 N O3	283.121	5.313	284.128		2	No results	No results	Full match			5.01454e+07	1.39057e+08	1.40014e+08	1.77466e+08	7.68252e+07	2.23598e+08	9.00394e+07	1.30314e+08	1.23154e+08	1.19697e+08	1.04474e+08
3'-Hydroxypterostilbene	C16 H16 O4	272.105	5.322	273.112		2	No results	No results	Full match	Phenylpropanoids and polyketides	Stilbenes	879842	2.04816e+06	802183	538893	442498	852836	423914	514892	480689	475037	452381
7-(3,4-dihydroxyphenyl)-5-hydroxy-1-(4-hydroxyphenyl)heptan-3-one	C19 H22 O5	347.173	5.324	348.181		2	Invalid mass	No results	No results			9.18399e+09	1.20873e+10	4.55998e+09	2.5323e+08	1.55234e+09	1.09026e+09	4.88094e+08	4.56814e+07	2.3949e+09	1.92544e+09	2.04936e+09
1-hydroxy-2-phenyl-1,5,6,7-tetrahydro-4H-benzimidazol-4-one	C13 H12 N2 O2	228.09	5.327	229.097		1	Full match	No results	No results			3.43903e+07	3.7739e+07	1.085e+08	1.23344e+08	5.28882e+07	3.33081e+07	5.33029e+07	6.92499e+07	5.54703e+07	5.28795e+07	4.70402e+07
methyl isoquinoline-3-carboxylate	C11 H9 N O2	205.074	5.329	206.081		2	Invalid mass	Invalid mass	No match			8.4199e+08	1.03738e+09	6.53962e+08	3.42345e+08	5.4163e+08	9.6815e+07	4.04923e+08	1.39084e+08	4.50654e+08	6.07552e+08	5.87694e+08
Υ-Glutamylcysteine	C8 H14 N2 O5 S	250.063	5.338	251.07		2	No results	Full match	Full match	Organic acids and derivatives	Carboxylic acids and derivatives	6.17603e+07	5.45206e+07	8.61101e+07	6.11101e+07	4.03898e+07	7.89743e+06	3.92658e+07	4.14803e+07	3.79536e+07	3.90633e+07	3.92246e+07
2,4,5,6,7-pentamethyl-1H-benzo[d]imidazole	C12 H16 N2	188.131	5.34	189.138		1	Full match	No results	No results			2.89896e+06	2.68006e+06	2.34206e+06	2.17784e+06	1.95976e+06	1.91577e+07	6.24422e+07	2.30593e+06	2.34437e+07	2.36339e+07	2.28381e+07
2-{[(2-{[(2-hydroxyphenyl)methylene]amino}ethyl)imino]methyl}phenol	C16 H16 N2 O2	268.121	5.347	269.128		1	Full match	No results	No results			4.09077e+06	4.0496e+06	4.51061e+06	4.42555e+06	9.50939e+06	4.43993e+07	7.06812e+06	6.35432e+06	8.88919e+06	9.00431e+06	9.16597e+06
5,8-dihydroxy-10-methyl-5,8,9,10-tetrahydro-2H-oxecin-2-one	C10 H14 O4	180.079	5.354	181.086		2	Invalid mass	No match	No match			2.13391e+08	3.75685e+08	8.6982e+07	2.90715e+07	9.35895e+07	1.34369e+08	3.72916e+07	3.96076e+07	8.21722e+07	9.72843e+07	9.23855e+07
Methyl cinnamate	C10 H10 O2	162.068	5.358	163.076	C06358	2	No results	Full match	Full match	Phenylpropanoids and polyketides	Cinnamic acids and derivatives	8.91459e+07	1.08296e+08	5.14318e+07	1.80273e+07	1.91179e+07	3.0501e+07	1.9149e+07	2.41409e+07	3.11009e+07	3.02581e+07	2.43545e+07
ethyl 3-amino-4-(methylamino)benzoate	C10 H14 N2 O2	194.106	5.361	195.113		1	Full match	Partial match	No results			6.3438e+06	4.77282e+06	5.71652e+06	5.17615e+06	5.14985e+06	6.62667e+07	2.47993e+07	5.9082e+06	2.59223e+07	2.37169e+07	3.25864e+07
Demethylcoclaurine hydrochloride	C16 H17 N O3	271.121	5.361	272.128		2	No results	Full match	Full match			2.31475e+08	3.77218e+08	5.01435e+08	6.99812e+08	3.0067e+08	3.93147e+08	3.4391e+08	5.65987e+08	3.40281e+08	3.63231e+08	3.36151e+08
(+)-Bicuculline	C20 H17 N O6	367.105	5.368	368.113		2	No results	No results	Full match	Alkaloids and derivatives	Phthalide isoquinolines	1.77431e+07	1.53418e+07	9.17381e+06	4.08316e+06	4.85019e+06	4.91887e+06	3.00033e+06	3.56649e+06	5.16696e+06	4.6682e+06	3.61267e+06
Harmine	C13 H12 N2 O	212.095	5.374	213.102	C06538	2	No results	No results	Full match	Alkaloids and derivatives	Harmala alkaloids	3.93222e+06	4.08094e+06	3.39299e+06	3.26037e+06	1.41298e+07	1.29504e+07	5.45672e+06	2.64399e+06	5.42577e+06	5.00141e+06	3.92172e+06
Hexanoylcarnitine	C13 H25 N O4	259.178	5.377	260.186		2	No results	Full match	No results	Lipids and lipid-like molecules	Fatty Acyls	2.64746e+06	5.37233e+06	1.51639e+07	2.1645e+07	4.97922e+06	3.2748e+06	7.66154e+06	1.46316e+07	6.57444e+06	7.81625e+06	6.30681e+06
3-Hydroxypicolinic acid	C6 H5 N O3	139.027	5.387	140.034	C18620	2	No results	No results	Full match	Organoheterocyclic compounds	Pyridines and derivatives	8.11762e+06	7.7401e+06	1.03971e+07	8.24187e+06	8.25087e+06	1.60749e+07	9.26284e+06	9.81376e+06	6.88987e+06	8.7301e+06	8.37273e+06
2-Hydroxyisocaproic Acid	C6 H12 O3	132.078	5.387	155.067		2	No results	No results	Full match	Lipids and lipid-like molecules	Fatty Acyls	1.17073e+06	1.03512e+06	965764	861031	669027	2.4665e+06	2.32881e+06	704316	861002	892041	702379
N1-(2,3-dihydro-1,4-benzodioxin-6-yl)acetamide	C10 H11 N O3	193.074	5.389	194.081		1	Full match	No results	Full match			6.79616e+06	1.15565e+07	9.0467e+06	1.15252e+07	4.00621e+07	1.26036e+08	2.27895e+07	9.54604e+07	4.80989e+07	4.19566e+07	3.60099e+07
L-5-Hydroxytryptophan	C11 H12 N2 O3	220.085	5.394	221.092		2	No results	No results	Full match	Organoheterocyclic compounds	Indoles and derivatives	5.18042e+06	9.12845e+06	1.02482e+07	2.52541e+07	1.53758e+07	2.38406e+07	8.82665e+06	1.51899e+07	1.19848e+07	1.40198e+07	1.34923e+07
5-Aminosalicylic Acid	C7 H7 N O3	153.043	5.395	154.05		2	No results	No results	Full match	Benzenoids	Benzene and substituted derivatives	1.68906e+07	1.24808e+07	3.46392e+07	1.44833e+07	8.67789e+07	1.81516e+08	7.47867e+07	6.97136e+07	6.98563e+07	7.14184e+07	7.0464e+07
2-deoxyglucose-6-phosphate	C6 H13 O8 P	244.035	5.407	245.042		2	No results	No results	Full match	Organic acids and derivatives	Organic phosphoric acids and derivatives	2.87942e+06	2.69006e+06	2.32089e+06	2.0483e+06	1.71223e+06	4.14256e+06	1.58264e+07	1.97539e+06	3.53343e+06	3.33961e+06	3.64238e+06
Tetrahydroberberine	C20 H21 N O4	339.147	5.417	340.155		2	No results	No results	Full match	Alkaloids and derivatives	Protoberberine alkaloids and derivatives	6.65804e+06	1.20935e+07	1.02123e+07	1.67869e+07	4.34896e+06	6.70167e+06	5.39067e+06	1.15345e+07	6.32161e+06	7.08338e+06	6.82575e+06
Azelaic acid	C9 H16 O4	188.105	5.421	189.112	C08261	2	No results	No results	Full match	Lipids and lipid-like molecules	Fatty Acyls	2.91429e+06	2.05683e+06	4.867e+06	9.7164e+06	5.20712e+06	3.96196e+06	7.5185e+06	1.04537e+07	4.70067e+06	4.52526e+06	4.61021e+06
Quercetin	C15 H10 O7	302.043	5.435	303.05	C00389	2	No results	No results	Full match	Phenylpropanoids and polyketides	Flavonoids	2.4361e+06	2.43092e+06	2.08545e+06	6.03081e+06	3.77847e+06	2.72764e+06	5.21461e+06	8.82368e+06	4.56112e+06	3.51573e+06	2.86466e+06
Triacanthine	C10 H13 N5	203.117	5.442	204.124	C08435	2	No results	No results	Full match	Organoheterocyclic compounds	Imidazopyrimidines	5.12553e+06	2.73656e+06	3.20735e+06	2.4649e+06	3.06016e+06	5.0865e+06	1.17848e+06	1.59606e+06	3.63802e+06	3.92452e+06	3.52588e+06
5,7-dimethyl-4-oxo-4H-chromene-3-carbonitrile	C12 H9 N O2	199.063	5.443	200.071		1	Full match	No results	Full match			1.98294e+06	1.88628e+06	1.6855e+06	1.37711e+06	1.94192e+07	9.63925e+07	9.02559e+06	2.34162e+07	2.1256e+07	2.39861e+07	1.51972e+07
Stylopine	C19 H17 N O4	323.116	5.446	324.123	C05175	2	No results	No results	Full match	Alkaloids and derivatives	Protoberberine alkaloids and derivatives	4.5017e+06	4.42223e+06	3.84463e+06	6.72057e+06	2.87136e+06	3.94046e+07	2.77055e+06	1.40566e+07	3.48331e+06	4.37874e+06	3.75832e+06
Ammothamnine	C15 H24 N2 O2	264.184	5.447	265.191	C10749	2	No results	No results	Full match	Alkaloids and derivatives	Lupin alkaloids	1.98204e+06	1.88541e+06	1.68472e+06	1.37648e+06	1.26422e+06	1.04205e+06	7.35531e+06	1.3661e+06	1.24255e+06	1.27644e+06	1.18116e+06
Roseoside	C19 H30 O8	386.195	5.454	387.202		2	No results	No results	Full match	Lipids and lipid-like molecules	Fatty Acyls	2.34017e+07	2.44585e+07	3.57778e+07	2.04351e+07	2.6108e+07	8.43507e+06	1.83033e+07	1.13554e+07	1.79662e+07	1.77063e+07	1.50455e+07
N-Caffeoyl putrescine	C13 H18 N2 O3	250.132	5.454	251.139		2	No results	No results	Full match	None	None	3.52701e+08	6.79371e+08	9.58088e+08	7.53561e+08	2.97691e+08	1.90708e+08	2.76001e+08	2.6955e+08	3.59851e+08	3.84696e+08	3.75821e+08
Tricin 4'-O-(beta-guaiacylglyceryl) ether 5-O-hexoside	C33 H36 O16	688.198	5.455	689.205		2	No results	No results	Full match			1.1552e+07	1.76187e+07	5.07916e+06	1.42719e+06	3.21474e+06	1.08044e+06	1.04583e+06	1.41642e+06	3.48951e+06	3.72062e+06	3.52872e+06
3-(3,4,5-trimethoxyphenyl)propanoic acid	C12 H16 O5	222.089	5.478	223.097		2	Invalid mass	No results	No match			1.75469e+07	2.35442e+07	1.25024e+07	8.97257e+06	1.95769e+07	1.83409e+07	1.08285e+07	1.35659e+06	1.12809e+07	1.33456e+07	8.43619e+06
4-quinolyl(5-vinyl-1-azabicyclo[2.2.2]oct-2-yl)methanol	C19 H22 N2 O	294.173	5.486	295.18		1	Full match	Partial match	No results			1.85575e+06	1.86142e+06	1.68686e+06	1.37823e+06	1.26582e+06	2.21495e+06	5.20103e+06	1.36783e+06	1.51748e+06	1.87012e+06	2.18106e+06
Nodakenetin	C14 H14 O4	246.09	5.486	247.097	C09278	2	No results	No results	Full match	Phenylpropanoids and polyketides	Coumarins and derivatives	4.89739e+06	1.47557e+07	1.24913e+07	1.36777e+07	3.42861e+06	3.40092e+06	3.31344e+06	2.67898e+06	5.24373e+06	3.5986e+06	5.42632e+06
4-methylphenyl 1-ethyl-3-methyl-1H-pyrazole-5-carbothioate	C14 H16 N2 O S	260.095	5.488	261.102		2	Invalid mass	No results	No results			1.01543e+07	4.35086e+07	3.28169e+07	1.31097e+08	1.48151e+07	1.7198e+07	1.01631e+07	4.46882e+07	2.39669e+07	2.29191e+07	2.39205e+07
3-(4-hydroxy-3-methoxyphenyl)propanoic acid	C10 H12 O4	178.063	5.488	179.07		2	Invalid mass	No match	No match			2.00407e+07	2.58714e+07	3.28848e+07	4.33735e+07	1.94016e+07	1.80584e+07	1.94438e+07	2.00138e+07	1.63426e+07	1.9298e+07	2.08391e+07
Agarotetrol	C17 H18 O6	318.111	5.496	341.1		2	No results	No results	Full match	Organoheterocyclic compounds	Pyrans	408186	416632	342412	353419	283705	1.20586e+06	275271	427965	303379	272674	285429
4-methoxy-6-(prop-2-en-1-yl)-2H-1,3-benzodioxole	C11 H12 O3	192.079	5.498	193.086		1	Full match	Partial match	Full match			2.00532e+07	3.03788e+07	4.60161e+07	1.54978e+08	2.98966e+07	4.24584e+07	2.354e+07	6.00743e+07	3.85301e+07	2.84241e+07	2.36145e+07
Ginkgolide B	C20 H24 O10	424.135	5.503	425.142	C07602	2	No results	No results	Full match	Lipids and lipid-like molecules	Prenol lipids	1.10445e+07	1.89084e+07	7.00175e+06	598599	9.37336e+06	1.02618e+07	4.52326e+06	8.68288e+06	6.31933e+06	7.38031e+06	7.97829e+06
1,4-dihydroxy-1,4-dimethyl-7-(propan-2-ylidene)-decahydroazulen-6-one	C15 H24 O3	257.126	5.504	258.134		2	Invalid mass	No results	No results			2.25961e+07	3.16581e+07	3.0003e+07	1.71373e+07	1.53716e+07	1.94245e+07	1.81243e+07	1.19858e+07	1.71646e+07	1.94707e+07	1.93731e+07
(5Z)-3-aminonon-5-enoic acid	C9 H17 N O2	171.126	5.51	172.133		1	Full match	Partial match	No results			2.39278e+07	2.71008e+07	4.10118e+07	3.91682e+07	5.95749e+07	3.54665e+07	6.31224e+07	4.99881e+07	3.43952e+07	3.62849e+07	3.59549e+07
Kanosamine	C6 H13 N O5	179.079	5.511	180.086	C12212	2	No results	Full match	Full match	Organic oxygen compounds	Organooxygen compounds	2.92028e+07	5.41241e+07	2.1916e+07	5.52752e+07	1.2515e+06	2.89345e+07	1.63253e+07	7.43764e+07	2.19492e+07	2.4382e+07	2.26177e+07
4-p-Coumaroylquinic acid	C16 H18 O8	338.1	5.513	339.107	C10441	2	No results	No results	Full match	Organic oxygen compounds	Organooxygen compounds	1.71237e+06	3.02075e+06	1.95796e+06	2.39437e+06	1.49436e+06	2.11407e+06	1.00379e+06	1.14112e+06	1.79644e+06	2.03908e+06	2.00726e+06
1-(6-methyl-3-pyridyl)ethan-1-one O1-ethyloxime hydrochloride	C10 H14 N2 O	178.111	5.517	179.118		1	Full match	No results	Full match			1.93367e+06	174493	1.62209e+06	2.01349e+06	1.48109e+06	5.28776e+06	3.83831e+06	1.71058e+06	2.95292e+06	3.39569e+06	3.49135e+06
N-Benzoyl-(2R,3S)-3-phenylisoserine	C16 H15 N O4	285.1	5.518	286.107		2	No results	No results	Full match			1.40797e+06	1.4371e+06	1.18109e+06	1.38486e+06	3.75042e+06	1.87327e+07	2.92114e+06	4.39781e+06	3.67825e+06	4.19046e+06	4.41911e+06
N-cyclohexyl-2-(3-methyl-5-isoxazolyl)benzamide	C17 H20 N2 O2	284.152	5.525	285.16		1	Full match	No results	No results			1.74493e+06	1.78103e+06	1.46375e+06	1.81695e+06	1.21279e+06	4.28167e+06	1.4182e+07	1.5436e+06	4.56249e+06	5.67036e+06	5.3599e+06
Tetrahydropapaverine	C20 H25 N O4	343.178	5.53	344.185		2	No results	No results	Full match	Organoheterocyclic compounds	Isoquinolines and derivatives	1.18435e+06	1.16835e+06	1.27465e+06	2.40842e+06	795515	935878	1.64765e+06	5.83275e+06	1.08938e+06	954399	997649
(2E)-3-(3,4-dimethoxyphenyl)prop-2-enoic acid	C11 H12 O4	208.074	5.536	209.081		1	Full match	Full match	Full match			9.83918e+07	1.84447e+08	1.56492e+08	5.99674e+07	3.60012e+07	7.33955e+07	3.56198e+07	2.46697e+07	5.98836e+07	7.0542e+07	7.138e+07
2-(3,4-dihydroxyphenyl)-3,5,7-trihydroxy-6-methyl-4H-chromen-4-one	C16 H12 O7	316.058	5.539	317.066		1	Full match	Partial match	Full match			8.39775e+06	2.34969e+07	3.88584e+07	3.60429e+07	7.03894e+07	4.9589e+07	8.14884e+07	5.98585e+07	4.43142e+07	4.96179e+07	4.55718e+07
2-(acetylamino)-3-(1H-indol-3-yl)propanoic acid	C13 H14 N2 O3	246.1	5.554	247.108		1	Full match	Partial match	Full match			6.4974e+06	2.80404e+06	2.62215e+06	3.43507e+06	1.95347e+06	7.32503e+06	2.69278e+06	2.56111e+06	3.17526e+06	2.89115e+06	3.18475e+06
2-cyano-3-(3,4-dimethoxyphenyl)acrylic acid	C12 H11 N O4	233.069	5.555	234.076		1	Full match	No results	No results			5.17342e+06	6.20215e+06	5.18933e+06	7.63686e+06	1.667e+07	6.91093e+07	7.20767e+06	2.18948e+07	1.56049e+07	1.47852e+07	9.22041e+06
4-Dimethylaminobenzaldehyde	C9 H11 N O	149.084	5.555	150.091		2	No results	No results	Full match	Benzenoids	Benzene and substituted derivatives	4.3723e+06	2.36433e+06	2.26868e+06	4.00666e+06	2.64917e+06	5.74395e+07	4.43907e+07	3.27109e+06	2.7888e+07	2.97517e+07	2.65851e+07
2,3,5,6-Tetramethylpyrazine	C8 H12 N2	136.1	5.583	137.108		1	Full match	Full match	Full match	Organoheterocyclic compounds	Diazines	1.28742e+08	9.85648e+07	2.67469e+08	1.23661e+08	7.92357e+07	4.24298e+09	3.68e+09	6.79485e+07	2.84951e+09	2.96703e+09	2.63367e+09
3-Butylidenephthalide	C12 H12 O2	188.084	5.585	189.091		2	No results	No results	Full match	Organoheterocyclic compounds	Isocoumarans	3.164e+06	6.47879e+06	7.20736e+06	6.26127e+07	2.47679e+06	3.92301e+06	3.80816e+06	1.07331e+07	8.63119e+06	8.80118e+06	8.19007e+06
5-O-p-Coumaroyl shikimic acid	C16 H16 O7	320.089	5.588	321.096		2	No results	No results	Full match			5.48846e+06	1.96677e+07	3.04575e+07	2.2713e+08	4.4746e+06	6.39086e+06	5.87665e+06	2.81414e+07	2.81886e+07	2.94396e+07	3.09193e+07
Tryptophol	C10 H11 N O	161.084	5.588	162.092	C00955	2	No results	No results	Full match	Organoheterocyclic compounds	Indoles and derivatives	1.8719e+07	3.85257e+07	2.31728e+07	3.52105e+07	3.965e+07	2.46085e+08	3.67609e+07	5.16072e+07	6.20635e+07	6.52899e+07	5.52243e+07
4-phenoxyphenyl 4-hydroxypiperidine-1-carboxylate	C18 H19 N O4	335.113	5.591	336.12		2	Invalid mass	No results	No results			9.79347e+07	1.0067e+08	1.34376e+08	1.07808e+07	3.23649e+07	2.47207e+07	5.93349e+07	6.40096e+07	7.69984e+07	7.46802e+07	6.57135e+07
3-(4,5-diphenyl-1,3-oxazol-2-yl)propanoic acid	C18 H15 N O3	293.105	5.596	294.113		1	Full match	Full match	No results			4.35715e+07	1.89329e+08	1.22433e+08	2.15019e+08	2.49302e+07	8.21531e+07	4.43232e+07	1.05901e+08	7.76983e+07	7.13271e+07	7.96107e+07
4-(2,3-dihydro-1H-indol-1-yl)-1-phenyl-1H-pyrazolo[3,4-d]pyrimidine	C19 H15 N5	313.131	5.6	314.138		1	Full match	No results	No match			6.55861e+08	1.57118e+09	1.48178e+09	2.77892e+09	2.72351e+08	4.02955e+08	3.85525e+08	5.41154e+08	7.55734e+08	7.66131e+08	7.27666e+08
4-morpholinobenzoic acid	C11 H13 N O3	207.09	5.609	208.097		1	Full match	Partial match	Full match			1.45244e+07	1.06528e+07	1.19923e+07	2.0081e+07	2.41315e+07	5.8256e+07	3.78625e+07	1.47283e+07	1.93095e+07	2.41702e+07	1.96821e+07
trans-beta-Ionone	C13 H20 O	192.151	5.629	193.159	C12287	2	No results	No results	Full match	Lipids and lipid-like molecules	Prenol lipids	7.06374e+06	1.21553e+07	1.04604e+07	1.60578e+07	1.2107e+07	9.77719e+06	1.30918e+07	1.08228e+07	1.06486e+07	1.04309e+07	9.5379e+06
4-(3,4-dihydro-2H-1,5-benzodioxepin-7-ylamino)-4-oxobutanoic acid	C13 H15 N O5	287.076	5.637	288.084		2	Invalid mass	No results	No results			1.82369e+07	1.34063e+07	2.31082e+07	2.19301e+07	2.65477e+07	1.9209e+07	1.7365e+07	2.70179e+07	1.44559e+07	2.009e+07	1.77359e+07
N-(5-acetamidopentyl)acetamide	C9 H18 N2 O2	208.121	5.641	209.128		2	Invalid mass	No match	No match			1.87438e+06	1.88264e+06	2.01834e+06	2.56409e+06	1.39236e+06	8.42119e+06	8.90063e+06	2.10876e+06	4.34571e+06	3.87903e+06	4.1403e+06
N-(1,3-benzodioxol-5-yl)-2-methyl-5-(piperidinosulfonyl)-3-furamide	C18 H20 N2 O6 S	392.108	5.642	393.116		2	Invalid mass	No results	No results			6.35735e+06	5.06448e+06	2.78121e+06	5.85592e+06	1.40266e+06	1.52738e+07	2.08976e+07	2.01684e+06	7.85258e+06	7.45479e+06	7.12592e+06
5-[(E)-2-(3,5-dihydroxyphenyl)ethenyl]-2-methoxybenzene-1,3-diol	C15 H14 O5	274.084	5.644	275.091		1	Full match	Partial match	Full match			5.88839e+07	7.24333e+07	6.73728e+07	1.70751e+08	6.87526e+07	3.64805e+07	3.34964e+07	3.4792e+07	5.19932e+07	5.43809e+07	5.2057e+07
Chalcone	C15 H12 O	208.089	5.645	209.096	C01484	2	No results	No results	Full match	Phenylpropanoids and polyketides	Linear 1,3-diarylpropanoids	5.02332e+06	6.94519e+06	9.2063e+06	2.06048e+07	9.30592e+06	3.96676e+06	5.10463e+06	5.53342e+06	6.35251e+06	6.17123e+06	7.05063e+06
4-hydroxy-3-(3-methylbut-2-en-1-yl)benzoic acid	C12 H14 O3	206.093	5.652	207.1		2	Invalid mass	Invalid mass	No results			5.33644e+06	6.1617e+06	9.39408e+06	1.88397e+07	7.98655e+06	4.89066e+06	8.36623e+06	5.43971e+06	6.37312e+06	6.35407e+06	5.64745e+06
Cinnamoylglycine	C11 H11 N O3	205.074	5.652	206.081		2	No results	Full match	Full match	Organic acids and derivatives	Carboxylic acids and derivatives	9.99336e+06	6.89801e+06	6.11203e+06	6.75454e+06	8.57845e+06	3.77937e+07	9.82617e+06	8.24896e+06	1.2037e+07	9.56878e+06	9.91231e+06
Kynurenic acid	C10 H7 N O3	189.043	5.655	190.05	C01717	2	No results	No results	Full match	Organoheterocyclic compounds	Quinolines and derivatives	1.39807e+08	7.57941e+06	1.00462e+07	9.97827e+06	3.44507e+08	8.05171e+06	9.19117e+06	8.69227e+06	4.95385e+07	5.04369e+07	4.81623e+07
2-Amino-1,3,4-tetradecanetriol	C14 H31 N O3	261.23	5.676	262.238		2	No results	No results	Full match	Organic nitrogen compounds	Organonitrogen compounds	4.22077e+06	5.6127e+06	5.44316e+06	5.78825e+06	7.42671e+06	4.04099e+06	6.52201e+06	8.39972e+06	5.94482e+06	5.0904e+06	5.04586e+06
1-Naphthyl acetate	C12 H10 O2	186.068	5.693	187.075		2	No results	No results	Full match			2.29673e+06	3.1723e+06	2.33945e+06	4.22366e+06	4.26504e+06	1.38879e+07	4.12882e+06	1.29875e+07	6.43982e+06	4.82906e+06	5.14518e+06
2-(2,6-dimethoxyphenyl)-5,6-dimethoxy-4H-chromen-4-one	C19 H18 O6	324.1	5.701	325.107		2	Invalid mass	No results	No results			3.01833e+07	4.87339e+06	3.54033e+07	6.35954e+07	7.9821e+06	8.7815e+06	9.13097e+06	2.05205e+07	1.73189e+07	2.36969e+07	1.84778e+07
8,8-dimethyl-2H,8H-pyrano[3,2-g]chromen-2-one	C14 H12 O3	228.079	5.714	229.086		1	Full match	Full match	Full match			7.28826e+06	6.22665e+06	6.36774e+06	4.98611e+07	5.08619e+06	2.88976e+07	4.21931e+06	3.67061e+07	7.90234e+06	8.50372e+06	7.96482e+06
(3R)-8-hydroxy-3-(4-methoxyphenyl)-3,4-dihydro-1H-2-benzopyran-1-one	C16 H14 O4	252.076	5.765	253.083		2	Invalid mass	No results	No results			3.44422e+06	8.39649e+06	8.21689e+06	6.59552e+07	9.16652e+06	1.05174e+07	1.28672e+07	1.02574e+08	2.70974e+07	2.16078e+07	1.90735e+07
1-(3,4-dimethoxyphenyl)ethan-1-one oxime	C10 H13 N O3	177.079	5.778	178.087		2	Invalid mass	No match	No results			2.98455e+06	2.33338e+06	3.25989e+06	3.14545e+06	2.90047e+06	8.20245e+07	2.21462e+07	3.5707e+06	2.10715e+07	1.851e+07	2.07275e+07
2-oxa-4-azatetracyclo[6.3.1.1~6,10~.0~1,5~]tridecan-3-one	C11 H15 N O2	193.11	5.814	194.118		1	Full match	Partial match	No results			3.43471e+06	4.6332e+06	3.83645e+06	4.39727e+06	3.67338e+07	1.1796e+08	2.11997e+07	1.61571e+07	2.32389e+07	2.58963e+07	2.21142e+07
3-[2-(3-Hydroxyphenyl)ethyl]-5-methoxyphenol	C15 H16 O3	262.12	5.93	245.117		2	No results	Invalid mass	No results	Phenylpropanoids and polyketides	Stilbenes	1.71238e+07	1.30181e+06	2.26713e+07	2.18186e+06	1.66263e+06	1.52135e+06	2.04234e+06	2.11721e+06	2.02414e+06	2.09842e+06	1.73908e+06
Indole-3-acetamide	C10 H10 N2 O	174.079	6.062	175.087	C02693	2	No results	No results	Full match	Organoheterocyclic compounds	Indoles and derivatives	1.99879e+06	1.46918e+06	2.43136e+06	2.02365e+06	1.6498e+06	4.15963e+07	3.55668e+06	2.20042e+06	7.98489e+06	8.27698e+06	8.562e+06
4-oxo-4-(5,6,7,8-tetrahydronaphthalen-1-ylamino)but-2-enoic acid	C14 H15 N O3	245.105	6.094	246.112		1	Full match	No results	No results			2.33293e+06	4.10762e+06	2.20161e+06	4.00946e+07	1.90342e+06	3.76058e+06	2.73069e+06	7.63391e+06	5.4999e+06	5.32558e+06	5.45022e+06
N-(2,5-diethoxy-4-morpholinophenyl)-4-methoxybenzenesulfonamide	C21 H28 N2 O6 S	436.168	6.138	437.175		1	Full match	No results	No results			1.90588e+06	1.39322e+06	1.81649e+06	1.84959e+06	1.61057e+06	1.32779e+06	1.76365e+06	1.8764e+06	1.72095e+06	1.69613e+06	1.55089e+06
5-(6-hydroxy-6-methyloctyl)-2,5-dihydrofuran-2-one	C13 H22 O3	243.183	6.187	244.191		2	Invalid mass	No results	No results			1.72995e+08	2.31974e+08	4.34801e+08	3.80811e+08	1.10617e+08	8.88778e+07	1.34964e+08	1.19882e+08	1.6674e+08	1.76156e+08	1.93226e+08
2-[5-(2-hydroxypropyl)oxolan-2-yl]propanoic acid	C10 H18 O4	202.12	6.189	203.128		1	Full match	No results	Full match			4.12645e+07	1.53863e+07	6.56543e+06	2.41473e+07	7.45111e+07	1.46272e+07	7.44163e+06	1.81439e+07	1.87577e+07	2.01542e+07	1.85245e+07
1-(3-ethyl-2,4-dihydroxy-6-methoxyphenyl)butan-1-one	C13 H18 O4	220.108	6.275	221.115		2	Invalid mass	No results	No results			1.62543e+07	2.51265e+07	3.05299e+07	8.66724e+06	2.18749e+07	1.34906e+07	1.46642e+07	6.59163e+06	1.26682e+07	1.62912e+07	1.49807e+07
2,4-Dimethylbenzaldehyde	C9 H10 O	134.073	6.293	135.081		2	No results	Full match	No results	Benzenoids	Benzene and substituted derivatives	1.17631e+08	1.55198e+08	1.59156e+08	1.61697e+08	1.35473e+08	1.35603e+08	1.75466e+08	1.96813e+08	1.43046e+08	1.41445e+08	1.33797e+08
(11E,15Z)-9,10,13-trihydroxyoctadeca-11,15-dienoic acid	C18 H32 O5	350.206	6.317	351.214		2	Invalid mass	No results	No results			1.15851e+07	1.31604e+07	1.47424e+07	7.20485e+07	3.48019e+06	6.45713e+06	5.18462e+06	1.58455e+07	1.12313e+07	1.07499e+07	1.30214e+07
2-(1-adamantyl)-1-morpholinoethan-1-one	C16 H25 N O2	263.186	6.355	264.193		2	Invalid mass	No results	No results			1.21304e+07	7.53779e+06	1.08993e+07	1.23384e+07	4.23369e+06	5.13305e+06	5.8412e+06	7.0854e+06	5.25149e+06	5.37638e+06	6.82193e+06
4-D-Hydroxysphinganine	C18 H39 N O3	317.293	6.384	318.3	C12144	2	No results	No results	Full match	Organic nitrogen compounds	Organonitrogen compounds	1.06302e+08	9.69189e+07	1.12836e+08	1.09627e+08	1.40229e+08	8.38816e+07	1.30467e+08	1.57502e+08	1.11126e+08	1.18152e+08	9.94043e+07
2-[2-(2-furyl)vinyl]-4H-3,1-benzoxazin-4-one	C14 H9 N O3	239.058	6.395	240.066		1	Full match	No results	No results			1.36029e+07	3.62178e+06	3.67295e+06	1.09549e+07	1.55861e+06	1.36049e+06	1.76646e+06	1.90348e+06	2.43441e+06	2.97233e+06	3.17037e+06
(12Z)-9,10,11-trihydroxyoctadec-12-enoic acid	C18 H34 O5	352.222	6.48	353.229		2	Invalid mass	No results	No results			1.836e+07	6.08831e+07	6.12634e+07	4.26979e+08	9.80913e+06	3.37704e+07	2.60297e+07	4.52601e+07	5.68396e+07	6.60813e+07	7.23723e+07
Daidzein	C15 H10 O4	254.058	6.499	255.065	C10208	1	Full match	Full match	Full match	Phenylpropanoids and polyketides	Isoflavonoids	1.15074e+09	5.90995e+08	1.97728e+08	4.65596e+08	6.70101e+07	6.89267e+07	2.10498e+07	1.2863e+07	1.69304e+08	1.67127e+08	1.69976e+08
4-(2,3-dihydro-1,4-benzodioxin-6-yl)-1,2-diphenylbut-2-ene-1,4-dione	C24 H18 O4	370.118	6.524	371.125		2	Invalid mass	No results	No results			1.9395e+07	9.16296e+06	1.85339e+07	8.91707e+06	1.33375e+07	4.90128e+06	5.65202e+06	1.58243e+06	5.90848e+06	8.66318e+06	7.37048e+06
Fragransin A2	C20 H24 O5	344.162	6.525	345.169		2	No results	No results	Full match	Lignans, neolignans and related compounds	Furanoid lignans	685016	4.53702e+06	860181	860811	595424	560622	782572	806841	731957	668216	676708
Methyl Palmitate	C17 H34 O2	287.282	6.543	288.29	C16995	2	Invalid mass	Invalid mass	No results	Lipids and lipid-like molecules	Fatty Acyls	8.10294e+07	1.56911e+07	1.48073e+07	1.60467e+07	1.952e+07	1.02941e+07	2.12229e+07	1.7364e+07	1.87926e+07	1.42769e+07	1.52825e+07
3-benzyl-1-butyl-4-hydroxy-1,2-dihydroquinolin-2-one	C20 H21 N O2	329.141	6.553	330.148		2	Invalid mass	No results	No results			1.19628e+06	1.9113e+06	2.60523e+06	1.52092e+07	1.15657e+06	2.33016e+06	2.15905e+06	6.34231e+06	2.51065e+06	2.21014e+06	3.15434e+06
Colchicine	C22 H25 N O6	399.17	6.575	400.177	C07592	2	No results	No results	Full match	Hydrocarbon derivatives	Tropones	138070	103868	120769	127972	98197.7	90320.3	131133	120757	110232	111962	111213
Olivetol	C11 H16 O2	180.115	6.713	181.122		2	No results	No results	Full match	Benzenoids	Phenols	3.89996e+07	3.66652e+07	8.06295e+07	4.41265e+07	1.66557e+07	1.26042e+07	1.42653e+07	1.48212e+07	1.868e+07	2.48243e+07	2.22657e+07
6-(3-hydroxybutan-2-yl)-5-(hydroxymethyl)-4-methoxy-2H-pyran-2-one	C11 H16 O5	266.058	6.768	267.065		2	Invalid mass	No results	No results			1.04393e+07	8.50278e+06	5.19023e+06	1.86013e+07	1.56888e+06	1.15179e+06	1.10388e+06	1.09684e+06	2.95342e+06	3.40212e+06	3.41877e+06
Arachidic Acid	C20 H40 O2	329.329	6.811	330.336	C06425	2	Invalid mass	No results	No results	Lipids and lipid-like molecules	Fatty Acyls	764237	1.40505e+06	626463	1.1578e+07	585715	538423	765068	753389	1.04995e+06	1.50603e+06	1.26606e+06
PC (2:0/16:2)	C26 H48 N O8 P	533.312	6.913	534.32		2	No results	Full match	No results	Lipids and lipid-like molecules	Glycerophospholipids	4.16145e+06	7.06358e+06	5.35168e+06	7.62384e+06	2.71583e+06	3.14449e+06	2.98056e+06	4.64187e+06	4.34351e+06	3.87348e+06	4.51639e+06
Talatisamine	C24 H39 N O5	421.283	6.933	422.29		2	No results	No results	Full match	Lipids and lipid-like molecules	Prenol lipids	4.78169e+06	626219	759367	761352	643355	2.20302e+06	2.04783e+06	846398	1.5212e+06	1.46501e+06	1.67011e+06
Sodium Houttuyfonate	C14 H27 Na O5 S	330.146	7.003	331.153		2	No results	No results	Full match	Organic acids and derivatives	Organic sulfonic acids and derivatives	4.56863e+06	6.44051e+06	1.02655e+07	6.15419e+06	1.07946e+06	1.06401e+06	1.37784e+06	1.36452e+06	2.12053e+06	2.59443e+06	2.36868e+06
(+)-Dihydrojasmonic acid	C12 H20 O3	212.141	7.073	213.149		2	No results	No results	Full match	Lipids and lipid-like molecules	Fatty Acyls	1.13712e+07	1.55344e+07	2.23461e+07	2.92477e+07	4.69528e+06	4.18748e+06	6.36219e+06	7.54148e+06	9.84545e+06	9.21735e+06	1.29279e+07
Phytosphingosine	C18 H39 N O3	317.293	7.225	318.3	C12144	2	No results	Full match	Full match	Organic nitrogen compounds	Organonitrogen compounds	2.02679e+08	1.91289e+08	2.34594e+08	1.76078e+08	2.11954e+08	1.69124e+08	1.47668e+08	1.1169e+08	1.65573e+08	1.73507e+08	1.59377e+08
4'-Hydroxychalcone	C15 H12 O2	224.084	7.263	225.091	C14232	2	No results	No results	Full match	Phenylpropanoids and polyketides	Linear 1,3-diarylpropanoids	97998.1	74912.4	49105.8	97822	42523.4	41906.8	56193.2	53550	46467.8	46822.8	39129.3
(3R)-8-hydroxy-3-(4-hydroxyphenyl)-3,4-dihydro-1H-2-benzopyran-1-one	C15 H12 O4	238.063	7.268	239.07		2	Invalid mass	No results	No match			4.38758e+06	2.94748e+06	2.16115e+06	7.18711e+06	708494	546884	749219	805515	1.51199e+06	1.18709e+06	1.48444e+06
12-oxo Phytodienoic Acid	C18 H28 O3	292.203	7.317	293.211		1	Full match	Partial match	No results	Lipids and lipid-like molecules	Fatty Acyls	2.84019e+07	3.90426e+07	3.53937e+07	8.73311e+07	1.18039e+07	1.27379e+07	1.83448e+07	2.78045e+07	2.4116e+07	2.4409e+07	2.29458e+07
Stearoyl Ethanolamide	C20 H41 N O2	327.313	7.418	328.32		1	Full match	Partial match	No results	Organic nitrogen compounds	Organonitrogen compounds	1.57988e+06	1.27289e+06	2.07549e+06	2.41243e+06	2.78947e+06	3.41925e+06	3.47149e+06	5.10312e+06	2.67398e+06	3.18556e+06	2.98423e+06
Dihydrosphingosine	C18 H39 N O2	301.298	7.445	302.305	C00836	2	No results	Full match	Full match	Organic nitrogen compounds	Organonitrogen compounds	1.04405e+08	5.46323e+07	1.85379e+08	6.22859e+07	8.45118e+07	4.11076e+07	7.67645e+07	5.0656e+07	7.10207e+07	7.80295e+07	7.16453e+07
9-Oxo-10(E),12(E)-octadecadienoic acid	C18 H30 O3	294.219	7.685	295.226		1	Full match	Full match	Full match	Lipids and lipid-like molecules	Fatty Acyls	6.29591e+08	9.13613e+08	8.57248e+08	3.11218e+09	9.87996e+07	1.67459e+08	3.62487e+08	7.4878e+08	5.79539e+08	6.17312e+08	6.00926e+08
Spectinomycin	C14 H24 N2 O7	364.192	7.7	365.199	C02078	2	No results	Invalid mass	No results	Organoheterocyclic compounds	Dioxanes	3.13075e+06	3.36565e+06	3.47614e+06	1.61603e+07	514482	737183	1.12944e+06	2.21818e+06	1.94404e+06	2.64318e+06	2.41293e+06
N-Oleoyl Glycine	C20 H37 N O3	339.277	7.718	340.284		2	No results	No results	Full match	Organic acids and derivatives	Carboxylic acids and derivatives	2.12228e+06	2.42981e+06	2.45036e+06	8.17929e+06	591955	598701	1.3374e+06	3.05659e+06	1.44271e+06	2.00823e+06	2.02487e+06
LPE 16:2	C21 H40 N O7 P	449.254	7.939	450.261		2	No results	Full match	No results	Lipids and lipid-like molecules	Glycerophospholipids	3.98978e+06	4.12927e+06	2.07801e+07	5.19854e+06	7.88894e+06	3.31694e+06	1.39081e+07	5.15873e+06	5.99234e+06	6.33691e+06	6.22576e+06
octadec-9-ynoic acid	C18 H32 O2	297.266	7.988	298.274		2	Invalid mass	No match	No results			2.2597e+07	3.53505e+07	3.20952e+07	3.37731e+07	5.07683e+07	3.35866e+07	2.86844e+07	3.87007e+07	3.01078e+07	2.91537e+07	2.67388e+07
Linoleoyl Ethanolamide	C20 H37 N O2	323.282	8.079	324.289		1	Full match	Invalid mass	No results	Organic nitrogen compounds	Organonitrogen compounds	1.03538e+07	2.1156e+07	1.30883e+07	1.3352e+07	1.28542e+07	1.00826e+07	1.12715e+07	1.33772e+07	1.0284e+07	9.93138e+06	9.70261e+06
LPC 15:1	C23 H46 N O7 P	479.301	8.127	480.307		2	No results	Full match	Full match	Lipids and lipid-like molecules	Glycerophospholipids	7.40606e+06	6.78643e+06	1.44768e+07	1.01952e+07	4.11125e+07	4.30304e+07	5.35333e+07	3.54638e+07	2.73663e+07	2.26727e+07	2.50358e+07
Euphorbia factor L1	C32 H40 O8	552.27	8.157	553.278		2	No results	No results	Full match	Lipids and lipid-like molecules	Prenol lipids	704194	1.31298e+06	937479	1.93981e+06	1.32056e+06	2.61202e+06	1.93663e+06	2.94178e+06	1.02528e+06	1.27456e+06	1.37528e+06
LPC 14:0	C22 H46 N O7 P	467.301	8.205	468.308		2	No results	Full match	Full match	Lipids and lipid-like molecules	Glycerophospholipids	2.02599e+06	3.52874e+06	3.05559e+06	3.33315e+06	9.55345e+06	1.18854e+07	1.01092e+07	7.98087e+06	5.60564e+06	6.66869e+06	5.77903e+06
LPC 18:3	C26 H48 N O7 P	517.316	8.255	518.321		2	No results	Full match	Full match	Lipids and lipid-like molecules	Glycerophospholipids	4.27893e+07	5.566e+07	7.10446e+07	7.0929e+07	1.08054e+08	2.1936e+08	1.64635e+08	1.69988e+08	8.17343e+07	9.09855e+07	7.82814e+07
LDGTS 18:3	C28 H49 N O6	495.355	8.318	496.362		2	No results	Full match	No results	Lipids and lipid-like molecules	Glycerolipids	778648	1.61046e+06	727850	6.61828e+06	590144	9.28867e+06	1.36123e+06	3.57276e+07	3.47171e+06	4.73057e+06	3.56377e+06
(3beta,9xi)-3-(beta-D-Glucopyranosyloxy)-14-hydroxycard-20(22)-enolide	C29 H44 O9	514.313	8.325	515.32		2	Invalid mass	No results	No results			3.81533e+07	6.38205e+07	9.17731e+07	2.03893e+08	1.18024e+08	3.17226e+08	2.75268e+08	4.52148e+08	1.54286e+08	1.75477e+08	1.54216e+08
LPC 17:2	C25 H48 N O7 P	505.316	8.336	506.323		2	No results	Full match	No results	Lipids and lipid-like molecules	Glycerophospholipids	4.36263e+06	4.48915e+06	8.24221e+06	9.13416e+06	1.0816e+07	2.47789e+07	3.42143e+07	4.35744e+07	1.60073e+07	1.3597e+07	1.14642e+07
Heptadecanoic Acid	C17 H34 O2	292.24	8.364	293.247		2	Invalid mass	No match	No match	Lipids and lipid-like molecules	Fatty Acyls	5.10191e+06	7.39629e+06	3.65106e+06	5.46452e+06	2.00609e+06	4.17709e+06	2.63699e+06	3.78296e+06	3.69623e+06	4.24423e+06	4.22231e+06
Bisdemethoxycurcumin	C19 H16 O4	308.105	8.436	309.112	C17743	2	No results	No results	Full match	Phenylpropanoids and polyketides	Diarylheptanoids	1.13873e+06	1.91681e+06	396166	463107	417514	330545	335206	636468	507262	476435	431334
PC (14:1e/2:0)	C24 H48 N O7 P	238.145	8.441	494.324		2	No results	Invalid mass	No results	Lipids and lipid-like molecules	Glycerophospholipids	5.31611e+07	9.05272e+07	1.06772e+08	8.11877e+07	1.77602e+08	3.93426e+08	3.41184e+08	2.27943e+08	1.66842e+08	1.92054e+08	1.69327e+08
LPE 16:1	C21 H42 N O7 P	451.269	8.445	452.277		2	No results	Full match	No results	Lipids and lipid-like molecules	Glycerophospholipids	2.85649e+07	3.43012e+07	1.08556e+08	4.52979e+07	3.9027e+07	2.41642e+07	6.9893e+07	3.77761e+07	3.92962e+07	4.16045e+07	4.15342e+07
1-Linoleoyl-Rac-Glycerol	C21 H38 O4	354.278	8.475	355.285		2	No results	No results	Full match	Lipids and lipid-like molecules	Fatty Acyls	4.53421e+06	4.46813e+06	6.62136e+06	3.16016e+06	9.07616e+06	1.63669e+07	2.38958e+07	7.03441e+06	1.17871e+07	1.30851e+07	1.07071e+07
LDGTS 16:1	C26 H49 N O6	471.355	8.505	472.362		2	No results	Full match	No results	Lipids and lipid-like molecules	Glycerolipids	485022	1.27685e+06	1.17937e+06	2.2427e+06	420309	4.15058e+06	813345	4.78218e+06	1.33427e+06	974309	1.50867e+06
4-benzyl-2H-1,4-benzoxazin-3(4H)-one	C15 H13 N O2	239.092	8.538	240.099		2	Invalid mass	No results	No results			3.54545e+06	3.24563e+06	4.11501e+06	4.36783e+06	6.99978e+06	8.32987e+06	6.85943e+06	5.47986e+06	5.14578e+06	5.7124e+06	5.76285e+06
PC (16:2e/2:0)	C26 H50 N O7 P	519.333	8.546	520.34		2	No results	Full match	Full match	Lipids and lipid-like molecules	Glycerophospholipids	3.40768e+08	3.58016e+08	1.96077e+08	5.20264e+08	4.48392e+09	1.15604e+09	9.48684e+08	8.16431e+08	6.08828e+08	6.13378e+08	6.25203e+08
Lysope 16:0	C21 H44 N O7 P	453.285	8.546	454.292		2	No results	No results	Full match	Lipids and lipid-like molecules	Glycerophospholipids	714545	386202	455216	502838	484098	2.45165e+06	2.90065e+06	599124	797256	503706	825871
9-Hydroxy-(10E,12Z,15Z)-Octadecatrienoic Acid	C18 H30 O3	294.218	8.572	295.225		2	No results	No results	Full match			2.71163e+06	2.26059e+06	2.77623e+06	6.47392e+06	1.30201e+06	1.21354e+06	2.53696e+06	2.89983e+06	2.32776e+06	2.57577e+06	2.29808e+06
LDGTS 18:2	C28 H51 N O6	497.372	8.583	498.379		2	No results	Full match	No results	Lipids and lipid-like molecules	Glycerolipids	2.91998e+06	7.66051e+06	3.66764e+06	1.63179e+07	737048	9.04941e+07	1.21712e+07	8.89905e+07	1.94394e+07	2.14301e+07	1.92969e+07
LPC 15:0	C23 H48 N O7 P	481.316	8.645	482.323		2	No results	Full match	Full match	Lipids and lipid-like molecules	Glycerophospholipids	3.2312e+07	4.34748e+07	8.60627e+07	7.19495e+07	1.62331e+08	2.54018e+08	3.74258e+08	3.20753e+08	1.39174e+08	1.49236e+08	1.35937e+08
(+/-)-CP 47,497-C7-Hydroxy metabolite	C21 H34 O3	334.25	8.739	335.257		2	No results	Full match	No results	Benzenoids	Benzene and substituted derivatives	3.48551e+07	1.38042e+07	1.38156e+07	1.59557e+07	9.89503e+06	1.0055e+07	6.10357e+06	1.25674e+07	1.08653e+07	1.08019e+07	1.08485e+07
MAG (18:3)	C21 H36 O4	352.261	8.743	353.268		2	No results	No results	Full match	Lipids and lipid-like molecules	Glycerolipids	8.64688e+08	3.45663e+08	1.9411e+08	2.60865e+08	2.79955e+07	1.74914e+08	1.05484e+08	1.36967e+08	1.84727e+08	1.9284e+08	1.99958e+08
4,8,9,10-tetraphenyl-1,3-diazatricyclo[3.3.1.1~3,7~]decan-6-one	C32 H28 N2 O	456.225	8.755	457.231		2	Invalid mass	No results	No match			1.14054e+07	7.72604e+06	1.89528e+07	1.45178e+07	1.32564e+07	9.63122e+06	2.4918e+07	2.38191e+07	1.31224e+07	1.29075e+07	1.63812e+07
MGMG (18:2)	C27 H48 O9	516.329	8.815	517.336		2	No results	No results	Full match			1.43306e+08	1.28281e+08	3.74205e+08	1.11835e+09	5.19137e+08	7.62174e+08	1.32735e+09	1.91354e+09	6.16716e+08	6.75912e+08	5.99223e+08
PC (14:1e/3:0)	C25 H50 N O7 P	507.332	8.894	508.339		2	No results	Full match	No results	Lipids and lipid-like molecules	Glycerophospholipids	3.7033e+06	6.94201e+06	1.35078e+07	1.74591e+07	8.1705e+06	1.93856e+07	2.5982e+07	3.05505e+07	1.10843e+07	1.2003e+07	1.12506e+07
N1-cyclooctyl-4-hydroxy-1-piperidinecarbothioamide	C14 H26 N2 O S	308.128	8.928	309.135		2	Invalid mass	No results	No results			2.37089e+07	7.97179e+06	5.66985e+06	3.42469e+06	1.52433e+06	8.9896e+06	5.52647e+06	2.28002e+06	5.57815e+06	6.10935e+06	6.03424e+06
2,4-dihydroxyheptadec-16-en-1-yl acetate	C19 H36 O4	350.243	8.939	351.25		2	Invalid mass	No results	No results			4.82353e+06	1.16021e+08	1.1767e+08	7.71261e+07	1.86353e+07	6.30328e+07	7.40665e+07	5.39595e+07	6.24501e+07	6.71501e+07	7.35484e+07
1,4-dihydroxyheptadec-16-en-2-yl acetate	C19 H36 O4	328.261	8.94	329.269		1	Full match	No results	No results			3.07704e+08	1.69721e+08	1.6302e+08	1.14091e+08	3.31777e+07	9.56466e+07	1.12911e+08	8.78586e+07	9.28197e+07	9.64948e+07	1.08889e+08
delta9-THC-d9	C21 H21 [2]H9 O2	323.282	8.944	324.289		1	Full match	No results	No results			5.04031e+06	9.06328e+06	1.58677e+07	3.21203e+07	1.25008e+07	5.08347e+06	9.66048e+06	3.82844e+07	1.13346e+07	1.24477e+07	1.21217e+07
PC (14:0e/2:0)	C24 H50 N O7 P	495.332	9.083	496.339		2	No results	Full match	Full match	Lipids and lipid-like molecules	Glycerophospholipids	5.75583e+08	6.6759e+08	1.01447e+09	1.14045e+09	1.75445e+09	2.54765e+09	3.09566e+09	3.28639e+09	1.57731e+09	1.64024e+09	1.4626e+09
(-)-alpha-Pinene	C10 H16	136.125	9.1	137.133	C06308	2	No results	No results	Full match	Lipids and lipid-like molecules	Prenol lipids	2.89411e+07	1.80001e+07	2.05682e+07	2.42948e+07	1.94177e+07	1.78926e+07	2.31686e+07	2.56556e+07	2.51821e+07	1.88998e+07	2.62216e+07
LDGTS 16:0	C26 H51 N O6	473.371	9.127	474.378		2	No results	Full match	No results	Lipids and lipid-like molecules	Glycerolipids	1.46511e+06	9.51529e+06	4.84954e+06	2.95981e+07	976139	5.29223e+07	1.07443e+07	1.14551e+08	2.10485e+07	2.16977e+07	1.93478e+07
12,13-EODE	C18 H32 O3	296.234	9.139	297.241		2	No results	No results	Full match			2.61534e+07	1.44814e+07	1.98285e+07	2.2164e+07	1.67063e+07	1.09952e+07	1.07243e+07	1.53575e+07	1.97105e+07	2.49585e+07	1.96666e+07
Ganoderiol A	C30 H46 O2	438.349	9.157	439.356		2	No results	No results	Full match	Lipids and lipid-like molecules	Prenol lipids	1.47568e+06	6.6775e+06	1.91681e+06	4.30842e+07	947722	842220	1.15315e+06	1.1721e+06	3.8314e+06	2.56343e+06	2.3894e+06
Saikosaponin E	C42 H68 O12	764.473	9.25	383.244		2	No results	No results	Full match	Lipids and lipid-like molecules	Prenol lipids	1.19598e+07	2.5404e+06	2.15447e+06	2.73155e+06	497218	2.34025e+06	3.17828e+06	2.58958e+06	1.91958e+06	1.7207e+06	1.1967e+06
Sattabacin	C13 H18 O2	206.131	9.26	207.138		2	No results	No results	Full match	Benzenoids	Benzene and substituted derivatives	2.74249e+07	4.09936e+06	2.57965e+06	1.8033e+06	2.27616e+06	4.07642e+06	3.51605e+06	2.68416e+06	3.80414e+06	2.65147e+06	4.38161e+06
LDGTS 18:1	C28 H53 N O6	499.386	9.342	500.393		2	No results	Full match	No results	Lipids and lipid-like molecules	Glycerolipids	1.06321e+06	1.97027e+06	1.45206e+06	5.68069e+06	527433	5.42466e+06	664271	1.48029e+07	2.52377e+06	3.08375e+06	2.07448e+06
Hexadecanamide	C16 H33 N O	255.256	9.377	256.264		1	Full match	Full match	No results	Lipids and lipid-like molecules	Fatty Acyls	1.64549e+10	9.26793e+09	5.37977e+09	7.16952e+09	6.38073e+09	4.20301e+09	5.57245e+09	5.71922e+09	1.59517e+10	1.68352e+10	1.65398e+10
Methyl linoleate	C19 H34 O2	294.255	9.483	295.263		2	No results	No results	Full match	Lipids and lipid-like molecules	Fatty Acyls	1.33982e+06	622171	811686	958237	788118	891247	1.07717e+06	1.04318e+06	805199	1.01797e+06	1.11642e+06
1,2-dihydroxyheptadec-16-yn-4-yl acetate	C19 H34 O4	308.235	9.491	309.242		2	Invalid mass	Invalid mass	No results			7.09746e+07	1.65502e+07	1.51154e+07	8.41195e+06	2.52564e+06	1.08769e+07	6.68892e+06	2.36408e+06	6.89067e+06	8.11233e+06	8.97482e+06
PC (14:0e/3:0)	C25 H52 N O7 P	509.348	9.52	510.354		2	No results	Full match	Full match	Lipids and lipid-like molecules	Glycerophospholipids	3.07187e+07	3.27384e+07	5.53579e+07	5.48377e+07	6.08972e+07	1.09588e+08	1.42218e+08	1.40161e+08	6.68121e+07	6.86869e+07	6.31134e+07
LPE 20:2	C25 H48 N O7 P	505.316	9.54	506.323		2	No results	Full match	No results	Lipids and lipid-like molecules	Glycerophospholipids	1.81356e+06	1.33563e+06	3.94717e+06	3.91546e+06	1.52894e+06	982252	4.50845e+06	3.44573e+06	2.41064e+06	1.86198e+06	2.74824e+06
LysoPC 20:2	C28 H54 N O7 P	547.364	9.566	548.371		2	No results	No results	Full match			2.65728e+06	1.78719e+06	1.73934e+06	2.13593e+06	1.88685e+06	4.02936e+06	3.85339e+06	4.00959e+06	3.6107e+06	2.76742e+06	2.84404e+06
1-Palmitoylglycerol	C19 H38 O4	330.276	9.585	331.283		1	Full match	Full match	Full match	Lipids and lipid-like molecules	Glycerolipids	4.86207e+08	2.63027e+08	3.63428e+08	7.09834e+08	1.54016e+08	2.54977e+08	6.13436e+08	7.44083e+08	2.64472e+08	3.2527e+08	3.11465e+08
Dihydrojasmone	C11 H18 O	166.136	9.607	167.143		2	No results	No results	Full match	Organic oxygen compounds	Organooxygen compounds	2.40933e+08	2.17737e+08	2.09498e+08	2.43226e+08	1.93988e+08	1.42294e+08	1.7592e+08	1.98229e+08	3.14035e+08	3.68244e+08	3.0844e+08
Perillyl alcohol	C10 H16 O	152.12	9.607	153.127	C02452	2	No results	No results	Full match	Lipids and lipid-like molecules	Prenol lipids	3.21204e+08	1.80926e+08	1.89207e+08	2.5575e+08	1.60095e+08	1.58328e+08	1.85803e+08	2.15721e+08	2.59565e+08	2.38946e+08	3.26778e+08
Patchouli alcohol	C15 H26 O	222.198	9.608	223.205	C09705	2	No results	No results	Full match	Organic oxygen compounds	Organooxygen compounds	3.29655e+08	1.77372e+08	1.79997e+08	2.65954e+08	1.69674e+08	1.34385e+08	1.73432e+08	1.17034e+08	2.55181e+08	2.93225e+08	2.76263e+08
lupinine	C10 H19 N O	169.146	9.61	170.154	C10773	2	No results	No results	Full match	Alkaloids and derivatives	Lupin alkaloids	1.57254e+08	1.00497e+08	8.54669e+07	1.36737e+08	8.53128e+07	7.6939e+07	9.23978e+07	1.0296e+08	1.3507e+08	1.01118e+08	1.86798e+08
TriacetonaMine	C9 H17 N O	155.131	9.612	156.138		2	No results	No results	Full match	Organoheterocyclic compounds	Piperidines	1.22622e+08	7.84313e+07	6.52669e+07	8.95999e+07	7.02396e+07	5.55548e+07	6.81794e+07	7.65454e+07	1.1776e+08	1.22826e+08	1.29874e+08
Oleamide	C18 H35 N O	281.272	9.613	282.279	C19670	1	Full match	Full match	Full match	Lipids and lipid-like molecules	Fatty Acyls	1.15209e+11	9.30761e+10	9.3355e+10	1.06221e+11	7.99281e+10	6.34639e+10	8.28324e+10	8.66936e+10	1.76829e+11	1.23768e+11	1.49611e+11
delta-Tridecalactone	C13 H24 O2	212.178	9.684	213.184		2	No results	No results	Full match	Organoheterocyclic compounds	Lactones	4.09312e+07	1.14474e+07	5.23258e+06	1.41732e+07	2.23003e+07	1.53108e+07	1.99429e+07	1.21848e+07	1.14552e+07	2.22968e+07	1.58429e+07
beta-Caryophyllene	C15 H24	204.188	9.708	205.195	C09629	2	No results	No results	Full match	Lipids and lipid-like molecules	Prenol lipids	2.07255e+07	1.10567e+07	9.22146e+06	1.52624e+07	1.89623e+07	1.07507e+07	1.0836e+07	9.56892e+06	1.49386e+07	1.76568e+07	1.97854e+07
2-hydroxy-6-[(8Z,11Z)-pentadeca-8,11,14-trien-1-yl]benzoic acid	C22 H30 O3	324.203	9.785	325.21		2	Invalid mass	No results	No results			7.08943e+07	2.35611e+07	3.72431e+07	7.14845e+07	4.00885e+07	5.94585e+07	9.16221e+07	1.28266e+08	4.83652e+07	5.18194e+07	4.25396e+07
15-OxoEDE	C20 H34 O3	322.251	9.794	323.258		1	Full match	Invalid mass	No results	Lipids and lipid-like molecules	Fatty Acyls	6.66405e+09	1.15184e+09	5.93985e+08	7.52386e+07	8.57912e+07	7.708e+08	4.50107e+08	7.77295e+06	6.41843e+08	6.98426e+08	6.01952e+08
N-(5-methyl-3-phenyl-4-isoxazolyl)-N'-(2-morpholinophenyl)urea	C21 H22 N4 O3	378.17	9.796	379.178		1	Full match	No results	No results			1.52854e+08	2.3156e+07	9.08912e+06	1.44836e+06	1.27865e+06	1.35551e+07	5.33365e+06	1.18341e+06	9.80707e+06	1.01462e+07	1.08226e+07
Monoolein	C21 H40 O4	356.292	9.8	357.3		2	No results	Full match	Full match	Lipids and lipid-like molecules	Glycerolipids	4.26227e+08	2.73378e+08	2.28782e+08	3.5652e+08	5.21641e+07	1.83109e+08	2.3776e+08	2.0162e+08	1.51554e+08	1.65052e+08	1.45524e+08
PC (18:5e/14:1)	C40 H70 N O7 P	707.504	9.83	708.511		2	No results	Invalid mass	No results	Lipids and lipid-like molecules	Glycerophospholipids	7.94581e+06	8.29362e+06	1.66648e+07	1.54897e+07	2.23395e+07	1.52629e+07	8.87776e+06	8.41761e+06	1.20887e+07	9.84072e+06	6.69171e+06
PC (18:0/20:5)	C46 H82 N O8 P	807.563	9.836	808.57		2	No results	Invalid mass	No results	Lipids and lipid-like molecules	Glycerophospholipids	1.64235e+07	3.8948e+07	4.49048e+07	3.47822e+07	2.74652e+07	2.85581e+06	2.13064e+07	2.41786e+07	2.38618e+07	2.67202e+07	2.61737e+07
PC (14:1e/5:0)	C27 H54 N O7 P	535.364	9.844	536.371		2	No results	Full match	No results	Lipids and lipid-like molecules	Glycerophospholipids	6.99094e+06	6.02504e+06	1.43575e+07	1.58545e+07	4.13087e+06	6.19789e+06	8.92184e+06	8.47288e+06	8.06862e+06	4.63532e+06	8.47513e+06
PE (16:0/17:2)	C38 H72 N O8 P	701.499	9.888	702.507		2	No results	Full match	No results	Lipids and lipid-like molecules	Glycerophospholipids	1.33101e+08	5.42476e+07	1.02476e+08	1.05886e+08	1.87508e+08	1.05636e+08	2.10203e+08	6.70544e+07	1.219e+08	1.26957e+08	9.1605e+07
PE (18:2/20:5)	C43 H72 N O8 P	761.496	9.93	762.504		2	No results	Full match	No results	Lipids and lipid-like molecules	Glycerophospholipids	4.89962e+07	3.51839e+07	8.47453e+07	7.95652e+07	1.41038e+08	9.77114e+07	1.01568e+08	3.02144e+07	6.23364e+07	9.17489e+07	4.69829e+07
PE (18:2/18:2)	C41 H74 N O8 P	739.515	9.936	740.522		2	No results	Full match	No results	Lipids and lipid-like molecules	Glycerophospholipids	5.46933e+08	4.14031e+08	7.61196e+08	9.09663e+08	1.07583e+09	4.76058e+08	1.08789e+09	4.47226e+08	6.90549e+08	9.96998e+08	6.23967e+08
Timosaponin A1	C33 H54 O8	578.382	9.99	579.389		2	No results	No results	Full match	Lipids and lipid-like molecules	Steroids and steroid derivatives	1.93231e+08	2.30695e+08	2.19388e+08	1.87988e+08	5.69306e+06	6.33034e+06	5.69584e+06	9.06469e+06	5.46451e+07	7.13079e+07	7.07675e+07
PC (20:3/20:3)	C48 H84 N O8 P	833.578	9.998	834.586		2	No results	Invalid mass	No results	Lipids and lipid-like molecules	Glycerophospholipids	5.25603e+06	1.96171e+07	1.01966e+07	8.03458e+06	1.58453e+06	4.60212e+06	4.06972e+06	1.94364e+06	2.94101e+06	5.35798e+06	4.43382e+06
PC (16:0/17:2)	C41 H78 N O8 P	743.546	10.112	744.554		2	No results	Full match	No results	Lipids and lipid-like molecules	Glycerophospholipids	1.2317e+09	3.42014e+08	5.97808e+08	7.30058e+08	1.10113e+09	5.99697e+08	1.45629e+09	9.11497e+08	6.64921e+08	6.35695e+08	6.25951e+08
PC (18:2/18:2)	C44 H80 N O8 P	781.562	10.129	782.57		2	No results	Full match	No results	Lipids and lipid-like molecules	Glycerophospholipids	5.50129e+09	3.83263e+09	5.7498e+09	9.5722e+09	1.57028e+10	9.62651e+09	1.64936e+10	7.6089e+09	8.56746e+09	7.04189e+09	5.92359e+09
PC (16:2e/22:6)	C46 H78 N O7 P	787.537	10.204	788.544		2	No results	Invalid mass	No results	Lipids and lipid-like molecules	Glycerophospholipids	1.74865e+06	2.19535e+06	2.67048e+06	1.79088e+06	1.65735e+06	1.12665e+06	1.58177e+06	1.2576e+06	1.89806e+06	1.40942e+06	1.17432e+06
2-Arachidonyl Glycerol ether	C23 H40 O3	386.281	10.235	387.288		2	Invalid mass	No results	No results	Lipids and lipid-like molecules	Endocannabinoids	8.61701e+06	6.81787e+06	7.77925e+06	2.64107e+07	6.51234e+06	1.63337e+07	1.72096e+07	1.35161e+08	1.53887e+07	1.74925e+07	1.33215e+07
Stearamide	C18 H37 N O	283.287	10.24	284.295	C13846	1	Full match	Full match	No results	Organic acids and derivatives	Carboximidic acids and derivatives	8.73054e+09	5.30324e+09	2.03861e+09	1.7964e+09	2.26505e+09	1.80681e+09	1.93431e+09	1.90113e+09	8.4673e+09	9.5339e+09	9.59904e+09
1-Stearoylglycerol	C21 H42 O4	358.308	10.43	359.315		2	No results	Full match	No results	Lipids and lipid-like molecules	Glycerolipids	9.32905e+07	8.91195e+07	1.32821e+08	1.57203e+08	7.93969e+07	6.26153e+07	1.08199e+08	1.03412e+08	7.76102e+07	9.50844e+07	8.58188e+07
Oleoyl ethylamide	C20 H39 N O	309.303	10.435	310.31		1	Full match	No results	No results	Lipids and lipid-like molecules	Fatty Acyls	1.67724e+10	1.07394e+10	7.2662e+09	7.12581e+09	7.51662e+09	5.50166e+09	6.66275e+09	6.39083e+09	1.39346e+10	1.73127e+10	1.63322e+10
Forskolin	C22 H34 O7	410.23	10.435	411.238	C09076	2	No results	No results	Full match	Lipids and lipid-like molecules	Prenol lipids	6.29907e+06	4.19819e+06	2.8943e+06	3.05116e+06	3.0003e+06	1.72566e+06	2.93796e+06	3.56222e+06	7.82684e+06	5.86046e+06	6.58929e+06
PC (18:4e/22:6)	C48 H78 N O7 P	811.537	10.589	812.544		2	No results	Invalid mass	No results	Lipids and lipid-like molecules	Glycerophospholipids	1.76191e+07	7.32528e+07	4.11186e+07	4.5114e+07	1.10811e+07	8.43601e+06	7.02826e+06	1.16204e+07	1.91306e+07	1.90163e+07	2.00029e+07
Ginsenoside Rb3	C53 H90 O22	1078.59	10.6	540.301		2	No results	No results	Full match	Lipids and lipid-like molecules	Prenol lipids	1.02868e+07	1.46103e+06	712445	246162	213297	8.13548e+06	3.79234e+06	236106	2.99402e+06	3.16147e+06	2.66726e+06
PE (17:2/17:2)	C39 H70 N O8 P	711.484	10.892	712.49		2	No results	Full match	No results	Lipids and lipid-like molecules	Glycerophospholipids	2.12266e+07	3.45994e+07	3.46415e+07	5.41767e+07	2.44251e+07	2.7808e+07	1.95344e+07	3.45859e+07	2.56627e+07	3.38087e+07	2.91514e+07
PC (17:2/17:2)	C42 H76 N O8 P	753.531	10.976	754.538		2	No results	Full match	No results	Lipids and lipid-like molecules	Glycerophospholipids	2.28732e+08	2.69064e+08	3.68829e+08	5.94859e+08	3.6071e+08	4.96616e+08	6.85802e+08	5.25532e+08	2.85473e+08	4.50738e+08	2.57607e+08
PC (17:1/18:2)	C43 H80 N O8 P	769.562	11.006	770.569		2	No results	Full match	No results	Lipids and lipid-like molecules	Glycerophospholipids	9.67691e+07	5.00954e+07	9.49659e+07	1.39669e+08	1.64755e+08	1.35639e+08	1.29179e+08	1.0512e+08	1.08756e+08	1.13135e+08	1.0683e+08
PC (18:4e/22:4)	C48 H82 N O7 P	815.567	11.039	816.574		2	No results	Invalid mass	No results	Lipids and lipid-like molecules	Glycerophospholipids	8.47073e+06	5.66103e+07	2.26086e+07	1.71095e+07	5.39708e+06	5.65357e+06	5.34062e+06	4.72742e+06	1.11163e+07	1.01115e+07	9.57238e+06
PC (16:1/17:2)	C41 H76 N O8 P	741.529	11.07	742.536		2	No results	Full match	No results	Lipids and lipid-like molecules	Glycerophospholipids	1.67468e+06	1.1073e+06	3.0145e+06	2.82979e+06	2.15578e+06	1.55717e+06	2.40078e+06	1.63873e+06	1.51755e+06	1.79795e+06	2.44885e+06
PE (18:2/18:3)	C41 H72 N O8 P	737.498	11.161	738.506		2	No results	Full match	No results	Lipids and lipid-like molecules	Glycerophospholipids	1.87949e+08	1.57696e+08	2.80673e+08	2.67735e+08	2.43605e+08	1.79779e+08	2.5693e+08	1.1488e+08	1.5201e+08	2.28273e+08	2.06792e+08
PC (12:0/12:0)	C32 H64 N O8 P	621.437	11.178	622.444		2	No results	Full match	No results	Lipids and lipid-like molecules	Glycerophospholipids	6.93272e+06	5.80405e+06	1.49271e+07	5.22017e+06	5.0661e+06	3.50409e+06	3.91388e+06	5.77812e+06	4.71874e+06	5.46812e+06	4.92553e+06
PE (17:1/17:1)	C39 H74 N O8 P	715.515	11.182	716.523		2	No results	Full match	No results	Lipids and lipid-like molecules	Glycerophospholipids	7.91104e+08	4.97476e+08	9.05953e+08	1.10459e+09	1.16797e+09	9.20953e+08	1.37729e+09	5.05962e+08	7.69134e+08	1.05253e+09	1.02343e+09
3,4-dimethyl-N-[4-(4-methylpiperazino)benzyl]benzamide	C21 H27 N3 O	337.219	11.251	338.227		2	Invalid mass	No results	No results			3.54275e+06	540956	2.11394e+06	1.56002e+06	342373	1.39485e+06	414647	298041	4.03119e+06	4.50453e+06	2.48956e+06
PE (16:1/17:2)	C38 H70 N O8 P	699.483	11.326	700.491		2	No results	Full match	No results	Lipids and lipid-like molecules	Glycerophospholipids	1.77079e+07	2.85854e+07	3.26298e+07	3.75936e+07	2.41696e+07	4.75931e+07	1.42375e+07	3.21564e+07	2.32687e+07	2.52191e+07	2.16687e+07
PC (18:2/18:3)	C44 H78 N O8 P	779.545	11.367	780.552		2	No results	Full match	No results	Lipids and lipid-like molecules	Glycerophospholipids	1.2361e+09	9.64623e+08	1.74408e+09	2.2513e+09	1.77883e+09	1.30927e+09	2.54575e+09	1.98224e+09	1.58472e+09	1.55724e+09	1.68048e+09
Stigmasterol	C29 H48 O	412.37	11.396	413.378	C05442	2	No results	No results	Full match	Lipids and lipid-like molecules	Steroids and steroid derivatives	4.92143e+07	6.23701e+07	6.94983e+07	5.05158e+07	1.04276e+07	1.14039e+07	1.08731e+07	1.50284e+07	1.45836e+07	2.04815e+07	2.80024e+07
PE (17:1/17:2)	C39 H72 N O8 P	713.5	11.478	714.507		2	No results	Full match	No results	Lipids and lipid-like molecules	Glycerophospholipids	4.54539e+07	4.66522e+07	1.05175e+08	6.10406e+07	1.95143e+07	6.43351e+06	1.67157e+07	1.77442e+07	1.86048e+07	2.8928e+07	2.41044e+07
PC (18:4e/20:5)	C46 H76 N O7 P	1571.04	11.5	786.53		2	No results	Invalid mass	No results	Lipids and lipid-like molecules	Glycerophospholipids	927491	465188	774154	1.94704e+06	2.05176e+06	731984	3.08185e+06	2.0729e+06	1.16217e+06	1.03591e+06	1.26732e+06
PC (18:4/20:5)	C46 H74 N O8 P	799.529	11.53	800.537		2	No results	Invalid mass	No results	Lipids and lipid-like molecules	Glycerophospholipids	1.23656e+08	8.37157e+07	2.3793e+08	1.44935e+08	1.06115e+08	1.20632e+08	1.64553e+08	1.16724e+08	1.04605e+08	9.41777e+07	1.03977e+08
PC (17:1/17:1)	C42 H80 N O8 P	757.562	11.54	758.57		2	No results	Full match	No results	Lipids and lipid-like molecules	Glycerophospholipids	2.8274e+09	1.17994e+09	2.29383e+09	1.65541e+09	2.42958e+09	9.68982e+08	4.55331e+09	3.4152e+09	2.47315e+09	2.47201e+09	1.999e+09
PC (16:1/16:1)	C40 H76 N O8 P	729.53	11.639	730.538		2	No results	Full match	No results	Lipids and lipid-like molecules	Glycerophospholipids	3.74586e+07	8.35664e+07	1.13971e+08	1.3258e+08	5.69939e+07	1.65659e+08	1.72879e+08	1.24423e+08	9.29455e+07	1.63979e+08	1.21506e+08
Note:
1.Metabolite identification follows this priority hierarchy: mzCloud > mzVault > MassList.
2.Full match: Feature fully matches a metabolite entry within mass tolerance range;
3.No results: No metabolite matches detected within mass tolerance;
4.Not the top hit: Feature matches non-optimal metabolites in lower-priority databases;
5.Partial match: Matched metabolites share molecular formula but differ in nomenclature from higher-priority database identifications;
6.Invalid mass: Parent ion exceeds mass tolerance in mzCloud, yet product ion fragments align with database entries;
7.No match: Discordant metabolite identification across all hierarchical databases.
