# Supplementary material for: Comparative Phytochemical Analysis of Gastrodiae Rhizoma Peel and Core and Their Lifespan-Extending Potential in Caenorhabditis elegans
Source: Molecules. 2025 Aug 23;30(17):3474. doi: 10.3390/molecules30173474 (PMC12430696; doi:10.3390/molecules30173474)
Supplement: Supplementary file 1 [file molecules-30-03474-s001.zip › Supplementary Table S7.xlsx]

## Sheet: Supplementary Table S7
Name	Formula	Molecular Weight	RT [min]	m/z	Kegg_ID	Levels	mzCloud_Results	mzVault_Results	MassList_Results	Class_I	Class_II	neg_TP1	neg_TP2	neg_TP3	neg_TP4	neg_TR1	neg_TR2	neg_TR3	neg_TR4	neg_QC1	neg_QC2	neg_QC3
(-)-N-[3',4'-Dihydroxy-(E)-cinnamoyl]-L-glutamic acid	C14 H15 N O7	309.084	5.31	308.077		2	No results	No results	Full match			1.74413e+08	3.90902e+08	2.414e+08	1.65662e+08	2.08333e+08	2.32645e+08	2.02753e+08	6.52565e+07	1.92279e+08	2.18321e+08	2.0917e+08
(+)-Catechin	C15 H14 O6	290.079	5.499	289.071	C06562	2	No results	No results	Full match	Phenylpropanoids and polyketides	Flavonoids	7.5722e+06	6.82344e+06	7.57083e+06	2.19059e+07	5.63216e+06	5.14934e+06	5.07583e+06	1.30088e+07	6.44724e+06	7.94977e+06	7.4803e+06
(+)-epipinoresinol-4-O-beta-D-glucoside	C26 H32 O11	520.197	6.704	519.189		2	No results	No results	Full match	Lignans, neolignans and related compounds	Lignan glycosides	310235	275782	247414	287984	224932	431348	276605	252086	236590	276705	305902
(+/-)12(13)-DiHOME	C18 H34 O4	296.235	7.708	295.228		2	Invalid mass	Invalid mass	No match	Lipids and lipid-like molecules	Fatty Acyls	3.57793e+08	3.41897e+08	3.78127e+08	7.1037e+08	6.92811e+07	1.40755e+08	2.88839e+08	5.53233e+08	2.17978e+08	3.02688e+08	3.04556e+08
(+/-)9-HpODE	C18 H32 O4	312.23	7.034	311.223		1	Full match	Partial match	Full match	Lipids and lipid-like molecules	Fatty Acyls	1.48765e+08	2.12876e+08	1.53617e+08	4.21621e+08	2.26098e+07	3.58439e+07	8.05018e+07	1.22802e+08	1.02273e+08	1.16493e+08	1.11699e+08
(±)9(10)-DiHOME	C18 H34 O4	314.245	7.157	313.238		1	Full match	Partial match	No results			4.25767e+07	1.4762e+07	1.8722e+07	6.82884e+07	3.46841e+06	3.35363e+07	1.45529e+07	1.09626e+07	1.68917e+07	2.68623e+07	2.30749e+07
(2E)-4-Hydroxy-3,7-dimethyl-2,6-octadien-1-yl beta-D-glucopyranoside	C16 H28 O7	378.188	5.568	377.18		2	Invalid mass	No results	No results			697413	1.25309e+06	1.26508e+06	721433	579369	610900	554137	418821	549317	741464	798823
1,2,3,6,7-Pentamethoxyxanthone	C18 H18 O7	346.105	5.665	345.097		2	No results	No results	Full match			4.16584e+06	1.05527e+07	6.93681e+06	6.01662e+06	1.54038e+07	9.08418e+06	7.94914e+06	1.13572e+07	8.26109e+06	8.70818e+06	1.06185e+07
1,2,3,7-Tetramethoxyxanthone	C17 H16 O6	316.094	5.578	315.087		2	No results	No results	Full match			6.06537e+06	5.22894e+06	2.91519e+06	2.3311e+06	6.8939e+06	7.01437e+06	4.78901e+06	3.49655e+06	2.64738e+06	2.81971e+06	2.75496e+06
1,5,8-Trihydroxy-9-oxo-9H-xanthen-3-yl beta-D-glucopyranoside	C19 H18 O11	422.082	1.466	421.074		2	Invalid mass	No match	No match			1.93182e+08	1.60954e+08	9.55254e+07	1.39861e+08	4.40615e+08	4.58895e+08	3.37959e+08	2.99183e+08	2.76965e+08	2.97698e+08	3.15947e+08
14,15-Dehydrocrepenynic acid	C18 H28 O2	276.208	7.381	275.201		2	No results	No results	Full match			4.64568e+06	4.59001e+06	2.05751e+06	5.50547e+06	364207	995144	830485	2.11636e+06	1.36743e+06	1.84912e+06	2.23662e+06
14-Methylhexadecanoic Acid	C17 H34 O2	270.255	10.559	269.248		2	No results	No results	Full match	Lipids and lipid-like molecules	Fatty Acyls	5.00089e+06	2.23428e+06	3.05606e+06	3.64272e+06	2.09029e+06	3.28106e+06	3.93132e+06	5.67443e+06	2.86382e+06	3.82498e+06	4.47504e+06
16-Hydroxyhexadecanoic acid	C16 H32 O3	272.235	9.323	271.227		2	No results	Full match	No results	Lipids and lipid-like molecules	Fatty Acyls	2.46645e+07	2.86023e+07	1.58393e+07	3.38451e+07	1.93813e+07	2.65183e+07	2.47284e+07	4.90472e+07	2.10847e+07	3.47708e+07	2.49489e+07
1-O-b-D-glucopyranosyl sinapate	C17 H22 O10	386.12	5.161	385.113		2	No results	No results	Full match	Phenylpropanoids and polyketides	Cinnamic acids and derivatives	1.66935e+08	3.37635e+07	4.16379e+07	1.62737e+07	1.23263e+07	1.21598e+08	1.53342e+08	1.21387e+07	9.47493e+07	1.0302e+08	9.48433e+07
2-(2-oxo-2-{[2-(2-oxo-1-imidazolidinyl)ethyl]amino}ethoxy)acetic acid	C9 H15 N3 O5	245.102	4.855	244.094		1	Full match	No results	No results			6.58005e+06	5.59485e+06	7.59498e+06	1.05005e+07	3.14199e+06	5.25411e+06	4.58127e+06	7.10773e+06	5.82789e+06	8.00323e+06	6.17997e+06
2,2'-Cyclouridine	C9 H10 N2 O5	226.058	1.887	225.051		2	No results	No results	Full match	Organoheterocyclic compounds	Diazines	7.11259e+06	1.05273e+07	7.28932e+06	2.96739e+06	1.60884e+07	2.02129e+06	1.09125e+07	6.04608e+06	7.12477e+06	5.56019e+06	1.11481e+07
2,3-Dihydroxybenzoic acid	C7 H6 O4	154.025	5.502	153.018	C00196	2	Invalid mass	Invalid mass	No results	Benzenoids	Benzene and substituted derivatives	4.34772e+07	7.45243e+06	4.64132e+06	8.17026e+06	3.44672e+06	5.0538e+07	3.18027e+07	7.12263e+06	2.71193e+07	3.30197e+07	2.60277e+07
2,5-Dihydroxybenzaldehyde	C7 H6 O3	138.03	5.277	137.023	C05585	2	Invalid mass	Invalid mass	No results	Organic oxygen compounds	Organooxygen compounds	1.76699e+08	3.97368e+07	6.78903e+07	5.45069e+08	2.25823e+07	6.54937e+07	9.27528e+07	2.55465e+08	1.38946e+08	1.49756e+08	1.62685e+08
2'-Deoxyadenosine	C10 H13 N5 O3	251.1	1.249	250.093	C00559	2	Invalid mass	No results	No match	Nucleosides, nucleotides, and analogues	Purine nucleosides	6.222e+07	1.58684e+08	9.04866e+07	9.11155e+07	4.20067e+08	5.6442e+08	2.85002e+08	6.65964e+08	3.48418e+08	3.51175e+08	3.74441e+08
2'-Deoxyadenosine 5'-monophosphate	C10 H14 N5 O6 P	331.067	1.887	330.06	C00360	2	No results	Full match	Full match	Nucleosides, nucleotides, and analogues	Purine nucleotides	5.4344e+06	5.29712e+06	9.49752e+06	7.0736e+06	4.68867e+06	7.45854e+06	6.19235e+06	4.84661e+06	5.2365e+06	7.2133e+06	7.73655e+06
2'-Deoxyinosine	C10 H12 N4 O4	252.084	3.662	251.077		2	Invalid mass	No results	No results	Nucleosides, nucleotides, and analogues	Purine nucleosides	5.37282e+08	8.39122e+08	1.5733e+09	2.37304e+09	6.41299e+08	6.77307e+08	1.35044e+09	2.7645e+09	1.19173e+09	1.43259e+09	1.32901e+09
2'-Deoxyuridine	C9 H12 N2 O5	228.074	5.479	227.067	C00526	1	Full match	No results	Full match	Nucleosides, nucleotides, and analogues	Pyrimidine nucleosides	3.30072e+07	2.3609e+07	3.12124e+07	5.38826e+07	6.14231e+07	8.82307e+07	3.61908e+07	7.70589e+07	4.80053e+07	5.65303e+07	5.75038e+07
2'-Deoxyuridine-5-monophosphate	C9 H13 N2 O8 P	308.041	1.88	307.034		2	No results	Full match	Full match	Nucleosides, nucleotides, and analogues	Pyrimidine nucleotides	2.85232e+06	2.4954e+06	1.88632e+06	713129	2.95819e+06	2.60787e+06	3.39073e+06	1.27628e+06	2.34561e+06	2.30311e+06	2.90713e+06
2-Furoic acid	C5 H4 O3	112.015	2.135	111.007	C01546	2	Invalid mass	Invalid mass	No results	Organoheterocyclic compounds	Furans	1.59009e+09	2.88843e+09	2.40412e+09	2.57707e+09	2.64186e+09	2.83648e+09	2.43828e+09	3.40481e+09	2.23317e+09	3.24136e+09	2.36157e+09
2-Hydroxy-1-(4-methoxyphenyl)propyl hexopyranoside	C16 H24 O8	172.073	4.991	171.065		2	Invalid mass	No results	No results			1.45403e+07	2.43885e+07	2.36027e+07	2.81749e+07	1.37213e+07	1.75831e+07	1.60646e+07	2.38561e+07	1.97112e+07	2.12727e+07	2.1374e+07
2-Hydroxy-2-methyl-3-buten-1-yl beta-D-glucopyranoside	C11 H20 O7	264.118	4.88	263.112		2	Invalid mass	No results	No results			1.17166e+08	1.14651e+08	1.07388e+08	7.01371e+07	1.45273e+08	9.17979e+07	9.34799e+07	8.07483e+07	8.72029e+07	9.85864e+07	6.8261e+07
2-Hydroxycaproic acid	C6 H12 O3	132.077	5.631	131.07		2	Invalid mass	Invalid mass	No results	Lipids and lipid-like molecules	Fatty Acyls	9.73032e+07	2.56386e+07	1.48208e+07	6.34291e+07	8.26725e+06	1.36696e+08	9.27609e+07	8.1709e+07	6.71815e+07	8.19649e+07	8.23489e+07
2-Isopropylmalic acid	C7 H12 O5	176.067	5.427	175.06	C02504	2	Invalid mass	Invalid mass	No results	Lipids and lipid-like molecules	Fatty Acyls	2.69353e+09	6.60972e+08	5.65119e+08	9.9793e+08	7.84176e+07	3.43381e+09	2.21517e+09	6.75236e+08	1.72413e+09	2.14101e+09	2.29551e+09
2-Oxoglutaric acid	C5 H6 O5	146.02	1.988	145.013		2	No results	Invalid mass	No results	Organic acids and derivatives	Keto acids and derivatives	3.78718e+07	6.59104e+07	4.30408e+07	4.62443e+07	6.65192e+07	6.5849e+07	4.50886e+07	4.70176e+07	4.86603e+07	5.14641e+07	6.39551e+07
3-(4-Hydroxyphenyl)propionic acid	C9 H10 O3	166.062	5.39	165.055	C01744	2	No results	Invalid mass	No results	Phenylpropanoids and polyketides	Phenylpropanoic acids	2.96906e+06	2.8145e+06	2.99205e+07	4.93184e+06	3.89345e+07	5.09766e+06	5.75236e+06	4.89875e+06	4.29506e+06	5.06998e+06	5.35799e+06
3,4',5-Trimethoxy-trans-stilbene	C17 H18 O3	270.125	5.847	269.118		2	No results	No results	Full match	Phenylpropanoids and polyketides	Stilbenes	1.1717e+06	1.18805e+06	2.77357e+06	1.83778e+07	788881	1.80845e+06	1.03588e+06	6.75347e+06	2.78756e+06	3.53217e+06	4.02102e+06
3,8,9-trihydroxy-10-propyl-3,4,5,8,9,10-hexahydro-2H-oxecin-2-one	C12 H20 O5	245.137	2.708	244.13		2	Invalid mass	No results	No results			1.41393e+07	3.31073e+07	2.64385e+07	1.03975e+07	5.09989e+06	4.53175e+06	6.41633e+06	3.28229e+06	1.0555e+07	1.10397e+07	9.64392e+06
3-[(Carboxycarbonyl)amino]-L-alanine	C5 H8 N2 O5	175.962	1.073	174.955		2	No results	Invalid mass	No results			2.51148e+08	3.78872e+08	4.40128e+08	3.41672e+08	3.21812e+08	3.90536e+08	4.96145e+08	4.80606e+08	3.37523e+08	3.90133e+08	3.76463e+08
3-[(methoxycarbonyl)amino]-2,2,3-trimethylbutanoic acid	C9 H17 N O4	203.115	5.655	202.108		1	Full match	No results	No results			5.48815e+06	2.03224e+06	1.98946e+06	2.63128e+06	1.76416e+06	3.79975e+07	2.35285e+07	2.22928e+06	1.49619e+07	1.89231e+07	1.5851e+07
3-[4-methyl-1-(2-methylpropanoyl)-3-oxocyclohexyl]butanoic acid	C15 H24 O4	268.167	7.042	267.16		1	Full match	No results	No results			1.60619e+07	4.26806e+06	1.67777e+06	821500	556432	2.4933e+06	1.54908e+06	287368	2.16828e+06	3.16857e+06	2.69671e+06
3-Coumaric acid	C9 H8 O3	164.046	5.503	163.039		2	Invalid mass	Invalid mass	No results	Phenylpropanoids and polyketides	Cinnamic acids and derivatives	1.07643e+08	1.44808e+08	2.71177e+08	1.98915e+08	1.2911e+08	1.05289e+08	2.12616e+08	2.15482e+08	1.72367e+08	1.96078e+08	1.90684e+08
3-methyl-5-oxo-5-(4-toluidino)pentanoic acid	C13 H17 N O3	235.12	5.893	234.113		1	Full match	No results	No results			3.55527e+07	2.1771e+06	826613	624452	365346	1.24215e+07	1.90331e+07	777563	1.33735e+07	1.39566e+07	1.49975e+07
3-Methylglutaric acid	C6 H10 O4	146.057	4.971	145.049		2	Invalid mass	Invalid mass	No results	Lipids and lipid-like molecules	Fatty Acyls	2.06631e+08	1.1096e+08	1.8915e+08	4.50121e+07	3.09646e+08	1.36978e+08	2.371e+08	4.76908e+07	1.45459e+08	1.7248e+08	1.81525e+08
3-Ureidopropionic acid	C4 H8 N2 O3	132.052	1.218	131.045		2	Invalid mass	Invalid mass	No results	Organic acids and derivatives	Organic carbonic acids and derivatives	4.46791e+08	1.47954e+09	4.11803e+08	3.81623e+08	5.01899e+08	4.91431e+08	4.26409e+08	3.7251e+08	5.89572e+08	6.11428e+08	6.40641e+08
4-(2-thienyl)benzoic acid	C11 H8 O2 S	204.026	3.267	203.019		2	Invalid mass	No results	No results			2.16333e+08	3.5229e+08	2.81758e+08	1.85817e+08	3.48656e+08	3.82022e+08	2.65483e+08	2.34893e+08	2.3031e+08	2.77459e+08	3.04678e+08
4-(3,4-dihydro-2H-1,5-benzodioxepin-7-yl)-4-oxobutanoic acid	C13 H14 O5	250.084	5.887	249.076		1	Full match	No results	No results			2.69432e+06	4.22788e+06	4.9946e+06	1.09995e+07	3.45125e+06	3.30664e+06	4.65791e+06	8.38087e+06	4.16296e+06	4.85211e+06	5.03484e+06
4,5-Dicaffeoylquinic acid	C25 H24 O12	516.131	2.058	515.124		2	Invalid mass	No results	No results	Organic oxygen compounds	Organooxygen compounds	3.30608e+07	5.37005e+07	3.61188e+07	4.0608e+07	1.5626e+08	2.3033e+08	1.39581e+08	2.10057e+08	1.11768e+08	1.39558e+08	1.31586e+08
4-[(3,4-dimethoxyphenethyl)amino]-4-oxobutanoic acid	C14 H19 N O5	281.126	6.034	280.118		1	Full match	No results	No results			2.78538e+07	3.86606e+07	3.21277e+07	2.23423e+07	3.33789e+07	2.82857e+07	1.78733e+07	1.76386e+07	2.27083e+07	2.40521e+07	2.74092e+07
4-Acetamidobutyric Acid	C6 H11 N O3	145.074	1.375	335.146		2	No results	No results	Full match	Organic acids and derivatives	Carboxylic acids and derivatives	1.61062e+06	1.78813e+06	1.19572e+06	1.43413e+06	1.67343e+06	7.30496e+06	1.96008e+06	1.6264e+06	2.15742e+06	3.20593e+06	2.59641e+06
4-Demethylepipodophyllotoxin	C21 H20 O8	400.115	5.964	399.107		2	No results	No results	Full match	Lignans, neolignans and related compounds	Lignan lactones	1.03654e+06	1.37287e+06	1.26375e+06	7.63218e+06	1.31304e+06	4.03569e+06	1.54138e+06	2.94557e+06	1.8379e+06	2.22847e+06	1.87065e+06
4-Methylphenol	C7 H8 O	108.056	5.59	107.049	C01468	2	Invalid mass	No results	No results	Benzenoids	Phenols	7.94869e+06	7.67096e+07	1.07937e+08	9.81174e+08	3.8994e+06	1.28177e+07	1.33224e+07	1.35662e+08	1.25028e+08	1.62508e+08	1.62637e+08
4-oxo-4,5,6,7-tetrahydrobenzo[b]furan-3-carboxylic acid	C9 H8 O4	180.041	5.56	179.034		2	Invalid mass	Invalid mass	No results			1.39067e+07	1.16039e+07	1.43956e+07	1.01263e+07	6.96263e+06	1.10308e+07	2.13762e+07	1.32563e+07	1.25208e+07	9.84953e+06	1.61574e+07
4-Oxoproline	C5 H7 N O3	129.041	2.127	128.034	C01877	2	Invalid mass	Invalid mass	No results	Organic acids and derivatives	Carboxylic acids and derivatives	8.59217e+08	1.65483e+09	1.00514e+09	8.96346e+08	1.78929e+09	2.46627e+09	1.39964e+09	1.95364e+09	1.60783e+09	1.81189e+09	1.66179e+09
5-[(Benzoyloxy)methyl]-4,5,6-trihydroxy-2-cyclohexen-1-yl benzoate	C21 H20 O7	384.126	1.363	383.118		2	Invalid mass	No results	No results	Benzenoids	Benzene and substituted derivatives	1.9502e+09	1.9781e+09	1.43412e+09	1.59414e+09	1.17137e+09	1.26553e+09	2.01116e+09	1.59134e+09	1.97599e+09	1.97389e+09	1.93442e+09
5-[4-(2-furylcarbonyl)piperazino]-5-oxo-3-phenylpentanoic acid	C20 H22 N2 O5	370.147	3.773	369.14		2	Invalid mass	No results	No results			1.41144e+06	1.94029e+06	2.08336e+06	1.05916e+07	1.42603e+06	1.87204e+06	1.45781e+06	4.1448e+06	1.61384e+06	2.05089e+06	2.17232e+06
5-Aminovaleric acid	C5 H11 N O2	117.078	1.767	116.07	C00431	2	Invalid mass	Invalid mass	No results	Organic acids and derivatives	Carboxylic acids and derivatives	3.99939e+07	9.95212e+07	3.77739e+07	2.60279e+07	1.5618e+08	2.78776e+08	1.81461e+08	1.04212e+08	1.38507e+08	1.74967e+08	1.52728e+08
5-Dehydroquinic acid	C7 H10 O6	190.047	4.562	189.04	C00944	2	No results	Full match	No results	Organic acids and derivatives	Hydroxy acids and derivatives	2.08357e+08	1.33396e+08	1.50528e+08	1.47826e+08	2.52046e+08	1.73035e+08	1.78504e+08	1.6779e+08	1.81158e+08	1.79991e+08	2.05777e+08
6,7-bis(2-methoxyethoxy)quinazolin-4(3H)-one	C14 H18 N2 O5	294.121	6.159	293.114		1	Full match	No results	No results			445304	1.18056e+06	1.95353e+06	9.65794e+06	283777	629242	346941	303421	1.60127e+06	1.36023e+06	1.37803e+06
6,7-Dimethoxy-4-Methylcoumarin	C12 H12 O4	220.073	5.828	219.066		2	No results	No results	Full match			2.97135e+07	1.30989e+08	4.83761e+07	2.71114e+07	3.05064e+07	9.21981e+06	8.84558e+06	1.09847e+07	2.94767e+07	3.3206e+07	3.46263e+07
6-Benzyladenine	C12 H11 N5	225.101	4.991	495.201		2	No results	No results	Full match	Organoheterocyclic compounds	Imidazopyrimidines	1.98383e+06	3.86285e+06	7.74895e+06	6.49398e+06	264385	318899	539719	349949	2.39879e+06	2.0663e+06	2.00051e+06
6-Phosphogluconic acid	C6 H13 O10 P	276.024	1.414	275.017		2	No results	Full match	Full match	None	None	2.04358e+07	5.57094e+06	1.8228e+07	8.17194e+06	2.19702e+07	3.27546e+07	2.27589e+07	8.53178e+06	1.53386e+07	1.97351e+07	1.72839e+07
7-Methylxanthine	C6 H6 N4 O2	166.047	1.292	165.039	C16353	2	Invalid mass	No results	No results	Organoheterocyclic compounds	Imidazopyrimidines	7.44715e+09	6.98898e+09	8.17153e+09	8.68735e+09	1.07586e+10	6.01144e+09	8.9648e+09	1.24496e+10	8.08183e+09	8.60448e+09	8.79944e+09
7-O-Ethylmorroniside	C19 H30 O11	434.178	4.531	433.17		2	No results	No results	Full match	Organic oxygen compounds	Organooxygen compounds	5.71671e+06	7.45871e+06	6.606e+06	1.67624e+07	7.3991e+06	4.44395e+06	3.54062e+06	1.01295e+07	6.15877e+06	6.24085e+06	9.78418e+06
7-O-Methylaloeresin A	C29 H30 O11	554.179	5.516	553.172		2	No results	No results	Full match			48461.4	253806	429739	128923	42928.5	56182.8	47041.1	73787.4	54978.8	59159.7	56660
8-Epiloganic acid	C16 H24 O10	376.136	3.736	375.128		2	No results	No results	Full match	Lipids and lipid-like molecules	Prenol lipids	1.78971e+08	1.37886e+08	1.18715e+08	1.42661e+08	1.05603e+08	1.20069e+08	1.13377e+08	1.08333e+08	1.10851e+08	1.29399e+08	1.13732e+08
8-O-acetyl shanzhiside methyl ester	C19 H28 O12	448.158	5.445	447.15		2	No results	No results	Full match			4.05372e+07	6.70231e+07	4.50879e+07	1.95443e+07	8.15809e+06	3.16165e+07	2.24113e+07	2.39146e+07	3.39398e+07	2.18316e+07	3.64587e+07
9-(3-O-Methylpentofuranosyl)-1,9-dihydro-6H-purin-6-one	C11 H14 N4 O5	282.095	2.159	281.087		2	Invalid mass	No results	No results			2.97365e+07	3.31918e+07	1.74827e+07	1.13462e+07	2.30009e+07	1.8507e+07	1.28581e+07	8.25349e+06	2.13132e+07	1.8033e+07	2.10567e+07
9-HpOTrE	C18 H30 O4	310.214	7.299	309.207		2	No results	No results	Full match	Lipids and lipid-like molecules	Fatty Acyls	1.13436e+07	1.75477e+07	1.28008e+07	3.06189e+07	2.30223e+06	3.52782e+06	6.29834e+06	1.09159e+07	9.08013e+06	1.02827e+07	1.02805e+07
Abscisic acid glucose ester	C21 H30 O9	426.188	6.666	425.181	C15970	2	No results	No results	Full match			306676	281404	246912	891130	220391	702829	299671	4.34245e+06	463710	581452	920267
Acetaminophen glucuronide	C14 H17 N O8	327.095	5.434	326.088		1	Full match	No results	No results	Organic oxygen compounds	Organooxygen compounds	2.97009e+08	1.20641e+08	1.72188e+08	1.03578e+08	1.69386e+08	1.87555e+08	8.31543e+07	7.25844e+07	1.27298e+08	1.66314e+08	1.62814e+08
Acetylharpagide	C17 H26 O11	406.146	4.93	405.139		2	No results	No results	Full match	Lipids and lipid-like molecules	Prenol lipids	1.09122e+07	4.2595e+07	1.56784e+07	9.53014e+07	4.88817e+07	4.51701e+07	4.57068e+07	1.58785e+08	5.28141e+07	5.8761e+07	6.24572e+07
Ademetionine	C15 H22 N6 O5 S	398.136	5.47	397.128		2	No results	No results	Full match	Nucleosides, nucleotides, and analogues	5'-deoxyribonucleosides	1.64135e+07	3.1515e+07	1.48487e+07	1.85486e+07	2.0662e+07	2.41186e+07	1.19935e+07	1.22293e+07	1.8002e+07	1.75752e+07	1.9929e+07
Adenosine 5'-Diphosphate	C10 H15 N5 O10 P2	427.029	4.612	426.021	C00008	2	No results	No results	Full match	Nucleosides, nucleotides, and analogues	Purine nucleotides	2.60958e+06	2.80122e+06	2.13541e+06	2.09422e+06	2.37902e+06	1.33504e+06	1.57548e+06	1.70583e+06	1.53224e+06	2.16942e+06	2.34214e+06
AICA ribonucleotide	C9 H15 N4 O8 P	338.063	6.326	337.056		1	Full match	No results	No match	Nucleosides, nucleotides, and analogues	Imidazole ribonucleosides and ribonucleotides	5.46544e+07	1.03175e+08	1.58135e+08	6.18563e+07	7.29539e+07	9.65153e+07	9.02506e+07	7.53018e+07	6.25367e+07	7.79178e+07	7.01674e+07
Aloesin	C19 H22 O9	394.126	5.937	393.119	C08994	2	No results	No results	Full match	Organic oxygen compounds	Organooxygen compounds	1.70928e+06	2.64125e+06	1.76529e+06	1.90759e+06	1.82827e+06	1.84013e+06	1.56235e+06	1.80155e+06	2.00689e+06	1.85355e+06	2.19109e+06
Aminophylline	C16 H24 N10 O4	420.197	5.552	419.19		2	No results	No results	Full match	Organic nitrogen compounds	Organonitrogen compounds	1.44137e+06	2.23505e+06	1.12841e+06	1.73793e+06	1.05498e+06	591912	728385	1.05175e+06	995326	930517	892442
Andrographolide	C20 H30 O5	350.208	5.723	395.206	C20214	2	No results	No results	Full match	Organoheterocyclic compounds	Lactones	786762	4.18616e+06	841044	422960	1.34643e+06	3.54489e+06	695089	348958	1.48515e+06	1.70235e+06	1.79519e+06
Androsin	C15 H20 O8	328.115	5.44	327.108		2	No results	No results	Full match	Lipids and lipid-like molecules	Steroids and steroid derivatives	2.2161e+07	3.14798e+07	2.73897e+07	2.25117e+07	2.68088e+07	3.87152e+07	3.40125e+07	3.56013e+07	3.212e+07	3.24662e+07	2.97951e+07
Apigenin C-pentoside	C20 H18 O9	402.094	6.059	401.087		2	No results	No results	Full match			2.38046e+06	1.52794e+06	1.68567e+06	2.60422e+06	482384	1.40186e+06	1.13695e+06	2.23175e+06	1.51182e+06	1.5741e+06	1.7703e+06
Arabidopyl ketoadipic acid	C15 H14 O9	338.063	11.971	337.056		2	No results	No results	Full match			8.71815e+06	1.18364e+07	1.64171e+07	1.13029e+07	1.15699e+07	1.0431e+07	1.17828e+07	9.66349e+06	1.03304e+07	1.02599e+07	1.17927e+07
Arctigenin-4'-O-beta-Gentiobioside	C33 H44 O16	696.262	5.633	695.255		2	No results	No results	Full match	Lignans, neolignans and related compounds	Lignan glycosides	6.15179e+06	1.14943e+07	2.02826e+06	3.42989e+06	7.64092e+06	4.38199e+06	1.37918e+06	2.23662e+06	3.31251e+06	3.42348e+06	2.58165e+06
Artemether	C16 H26 O5	298.177	6.355	297.17		2	No results	No results	Full match	Lipids and lipid-like molecules	Prenol lipids	1.22767e+06	866041	732900	462652	509567	2.36584e+06	594174	493093	668660	679361	857798
Artesunate	C19 H28 O8	384.18	9.782	383.173		2	No results	No results	Full match	None	None	3.68941e+06	3.42314e+06	3.86445e+06	6.10025e+06	3.58096e+06	3.89687e+06	6.7522e+06	5.91138e+06	3.94777e+06	5.62901e+06	4.78699e+06
Ascorbic acid	C6 H8 O6	176.031	1.737	175.024	C00072	2	Invalid mass	Invalid mass	No results	Organoheterocyclic compounds	Dihydrofurans	4.45183e+08	5.12695e+08	5.93928e+08	4.54086e+08	8.03679e+08	6.01537e+08	6.60716e+08	6.06312e+08	3.02658e+08	6.11929e+08	5.6038e+08
Asp-glu	C9 H14 N2 O7	262.079	1.837	261.072		2	No results	No results	Full match	Organic acids and derivatives	Carboxylic acids and derivatives	3.52744e+07	5.22835e+07	4.13473e+07	2.1251e+07	4.43127e+07	3.93322e+07	4.80455e+07	1.9479e+07	2.72118e+07	4.11077e+07	4.02141e+07
Asp-phe	C13 H16 N2 O5	280.105	5.38	279.098		2	No results	No results	Full match	Organic acids and derivatives	Carboxylic acids and derivatives	6.42123e+06	6.95599e+06	8.01504e+06	6.74925e+06	5.47776e+06	4.29703e+06	6.42735e+06	8.2476e+06	5.27594e+06	5.42226e+06	5.78732e+06
Astilbin	C21 H22 O11	450.115	6.284	449.108	C17449	2	No results	No results	Full match	Phenylpropanoids and polyketides	Flavonoids	2.18754e+06	1.87639e+06	975653	1.79156e+06	543816	622543	328049	566058	949003	1.04882e+06	862918
Astragalus polyphenols	C20 H22 O9	406.125	5.566	405.118		2	No results	No results	Full match	Phenylpropanoids and polyketides	Stilbenes	1.04682e+07	1.38433e+07	9.77825e+06	1.13208e+07	4.41739e+06	3.98461e+06	3.06663e+06	5.76624e+06	5.6084e+06	6.72425e+06	7.4925e+06
Baohuoside I	C27 H30 O10	514.183	6.008	513.176		2	No results	No results	Full match	Phenylpropanoids and polyketides	Flavonoids	433249	454981	360511	3.60584e+06	313550	395357	325551	1.22106e+06	496702	454641	399574
Bergapten	C12 H8 O4	216.041	5.724	215.034	C01557	2	No results	No results	Full match	Phenylpropanoids and polyketides	Coumarins and derivatives	3.90423e+06	3.8708e+06	4.26403e+06	9.57623e+06	1.95737e+06	3.67514e+06	4.17991e+06	1.50692e+07	4.52417e+06	4.72178e+06	4.97287e+06
Bergenin	C14 H16 O9	328.078	4.985	327.071	C09919	2	No results	No results	Full match	Benzenoids	Benzene and substituted derivatives	4.80489e+06	6.70866e+06	8.55899e+06	8.40987e+06	5.01451e+06	5.46644e+06	4.64155e+06	6.06439e+06	4.38994e+06	6.32685e+06	5.49589e+06
beta,beta-Dimethylacrylalkannin	C21 H22 O6	370.14	5.54	369.133		2	No results	No results	Full match	Benzenoids	Naphthalenes	2.71106e+06	2.57769e+06	3.26189e+06	1.88949e+06	1.11464e+06	1.0265e+06	1.07009e+06	1.76462e+06	1.92881e+06	2.0494e+06	2.42163e+06
beta-Acetoxyisovalerylalkannin	C23 H26 O8	430.165	6.487	429.157		2	No results	No results	Full match	None	None	543797	1.46836e+06	1.43113e+06	1.00508e+07	255075	504670	2.20034e+06	2.20505e+06	939310	1.23257e+06	1.22662e+06
Bilobalide	C15 H18 O8	326.1	5.375	325.094	C07605	2	No results	Full match	Full match	Lipids and lipid-like molecules	Prenol lipids	3.24086e+07	4.96979e+07	2.06589e+07	1.64852e+07	1.51469e+07	9.26091e+06	1.1346e+07	1.15243e+07	1.95272e+07	1.80648e+07	2.07359e+07
Caffeic acid O-glucoside	C15 H18 O9	342.095	5.582	341.087		2	No results	No results	Full match	Organic oxygen compounds	Organooxygen compounds	1.18188e+07	1.12144e+07	5.74112e+06	2.67783e+07	1.04339e+07	5.83823e+06	6.36147e+06	1.56599e+07	1.09055e+07	9.54098e+06	1.13276e+07
Calceolarioside B	C23 H26 O11	478.146	5.774	477.139		2	No results	No results	Full match	Phenylpropanoids and polyketides	Cinnamic acids and derivatives	1.13802e+07	3.14359e+06	2.06062e+06	2.59468e+06	5.67975e+06	1.53908e+06	1.31053e+06	1.25995e+06	2.3722e+06	2.5086e+06	2.69098e+06
Camelliaside A	C33 H40 O20	756.209	5.211	755.202		2	No results	No results	Full match	Phenylpropanoids and polyketides	Flavonoids	6.40808e+06	6.77866e+06	1.61e+07	6.33143e+07	2.5205e+06	2.81727e+06	4.43226e+06	8.41419e+06	1.75197e+07	9.70014e+06	1.31752e+07
Catalpol	C15 H22 O10	362.121	4.885	361.114	C09773	2	No results	No results	Full match	Organic oxygen compounds	Organooxygen compounds	3.18325e+08	3.69679e+08	4.66074e+08	3.17398e+08	2.1643e+08	2.0396e+08	1.93944e+08	1.43039e+08	2.4805e+08	2.52302e+08	2.8137e+08
C-hexosyl-chrysoeriol O-feruloylhexoside	C38 H40 O19	800.217	3.65	799.21		2	No results	No results	Full match			171413	223387	476749	1.23815e+06	184649	256726	200723	1.34321e+06	182445	213673	236417
Chlorogenic acid methyl ester	C17 H20 O9	368.111	5.703	367.104		2	No results	No results	Full match			1.52073e+06	1.60089e+06	1.29442e+06	1.58298e+06	1.03868e+06	3.29291e+06	1.5382e+06	1.81476e+06	1.72206e+06	2.00101e+06	1.83689e+06
Cistanoside F	C21 H28 O13	488.152	5.361	487.145		2	No results	No results	Full match	Lipids and lipid-like molecules	Fatty Acyls	3.03201e+06	6.29594e+06	4.94285e+06	8.5763e+06	4.90501e+06	3.48481e+06	2.76554e+06	1.72625e+07	4.63055e+06	4.54504e+06	4.48715e+06
Citraconic acid	C5 H6 O4	130.025	4.869	129.018	C02226	2	Invalid mass	Invalid mass	No results	Lipids and lipid-like molecules	Fatty Acyls	2.21543e+08	3.47286e+08	2.70994e+08	3.23674e+08	2.11325e+08	2.48189e+08	2.67057e+08	3.405e+08	2.40478e+08	2.98662e+08	2.99371e+08
Citric acid	C6 H8 O7	192.026	2.129	191.019	C00158	1	Full match	Full match	Full match	Organic acids and derivatives	Carboxylic acids and derivatives	6.13488e+10	4.84081e+10	6.35831e+10	7.23843e+10	4.82817e+10	5.91421e+10	5.63705e+10	7.26731e+10	5.67761e+10	6.57101e+10	5.50992e+10
Citrinin	C13 H14 O5	250.083	5.594	249.076	C16765	2	No results	Full match	No results	Organoheterocyclic compounds	Benzopyrans	5.5863e+06	6.29037e+06	6.22468e+06	6.84189e+06	2.48379e+07	9.80676e+06	1.75767e+07	1.8695e+07	1.02285e+07	1.26487e+07	8.07513e+06
Corchorifatty acid F	C18 H32 O5	328.224	6.282	327.217		1	Full match	Full match	No results	Lipids and lipid-like molecules	Fatty Acyls	5.02624e+07	6.07108e+07	4.09432e+07	6.21099e+07	5.84846e+06	1.17439e+07	1.30301e+07	4.66037e+07	3.34193e+07	3.90869e+07	3.71852e+07
Curculigoside	C22 H26 O11	466.147	5.566	465.14		2	No results	No results	Full match	Organic oxygen compounds	Organooxygen compounds	2.34939e+07	3.31617e+07	1.68701e+07	1.47514e+07	8.4725e+06	9.62776e+06	6.7627e+06	6.10316e+06	1.27443e+07	1.1118e+07	1.20824e+07
Curcumin	C21 H20 O6	368.125	5.678	367.117	C10443	2	No results	No results	Full match	Phenylpropanoids and polyketides	Diarylheptanoids	3.33042e+06	3.71625e+06	5.0557e+06	2.81659e+07	1.08943e+06	1.71761e+06	2.95249e+06	7.02581e+06	5.27676e+06	4.38347e+06	6.65108e+06
Cyanidin 3-O-glucoside	C21 H21 Cl O11	484.079	11.893	483.071	C08604	2	No results	No results	Full match	Phenylpropanoids and polyketides	Flavonoids	3.73483e+06	3.82883e+06	4.69986e+06	3.38399e+06	3.42242e+06	3.05158e+06	4.66509e+06	3.45446e+06	4.01505e+06	3.91158e+06	3.54768e+06
Cysteinylglycine	C5 H10 N2 O3 S	178.04	5.007	177.033		2	Invalid mass	Invalid mass	No results	Organic acids and derivatives	Carboxylic acids and derivatives	6.2301e+07	1.01404e+08	1.36913e+08	1.19448e+08	2.06214e+07	9.49473e+06	3.52093e+07	3.78255e+07	5.03071e+07	5.69805e+07	5.44769e+07
Cytidine	C9 H13 N3 O5	207.11	1.231	206.102	C00475	2	Invalid mass	No results	No results	Nucleosides, nucleotides, and analogues	Pyrimidine nucleosides	2.19733e+08	1.03246e+08	1.71315e+08	1.7518e+08	1.82738e+08	9.28886e+07	1.31823e+08	1.27193e+08	1.6131e+08	1.53081e+08	1.56996e+08
D-(-)-Glutamine	C5 H10 N2 O3	146.068	1.222	145.061		2	Invalid mass	Invalid mass	No results	Organic acids and derivatives	Carboxylic acids and derivatives	3.73811e+08	5.03067e+08	2.46047e+08	4.26467e+08	3.36551e+07	8.39553e+07	6.55249e+07	9.04557e+07	1.90006e+08	1.84901e+08	2.03272e+08
D-(+)-Glucose	C6 H12 O6	226.068	1.264	225.061		2	Invalid mass	Invalid mass	No results	Organic oxygen compounds	Organooxygen compounds	2.34533e+09	3.01586e+09	2.27861e+09	2.3179e+09	2.63803e+09	3.26708e+09	2.96079e+09	2.60453e+09	2.67807e+09	2.82818e+09	2.88137e+09
D(+)-Melezitose O-rhamnoside	C24 H42 O20	650.225	1.346	649.218		2	No results	No results	Full match			1.44706e+07	9.11705e+06	5.92008e+06	6.69331e+06	1.44496e+07	9.62473e+06	1.95029e+07	1.92239e+07	1.5014e+07	1.61507e+07	1.31601e+07
D(+)-Phenyllactic acid	C9 H10 O3	120.056	5.636	119.049		2	Invalid mass	Invalid mass	No results	Phenylpropanoids and polyketides	Phenylpropanoic acids	7.49052e+07	2.04297e+07	4.23647e+07	2.13351e+07	4.59441e+07	1.46227e+08	1.52127e+08	2.47052e+07	7.64507e+07	8.70687e+07	8.78299e+07
D-(+)-Xylose	C5 H10 O5	150.052	1.289	149.044		2	No results	Invalid mass	No results	Organic oxygen compounds	Organooxygen compounds	9.57601e+09	5.71179e+09	4.14584e+09	6.97898e+09	5.5957e+09	3.39716e+10	2.11792e+10	7.45447e+09	1.54924e+10	1.71194e+10	1.72622e+10
Danshenol C	C21 H20 O4	336.136	5.908	335.128		2	No results	No results	Full match	Lipids and lipid-like molecules	Prenol lipids	1.59491e+06	2.59715e+06	2.58505e+06	1.61421e+07	2.3643e+06	1.8186e+06	1.32354e+06	2.82484e+07	4.49317e+06	4.6821e+06	5.10775e+06
Dantron	C14 H8 O4	240.041	6.983	239.034		2	No results	Full match	Full match	Benzenoids	Anthracenes	2.07707e+07	3.29122e+06	3.83157e+06	4.0835e+06	1.00047e+06	698560	481791	549793	2.25164e+06	2.62932e+06	3.09243e+06
Delphinidin 3-sophoroside-5-rhamnoside	C33 H41 Cl O21	808.183	11.986	807.177		2	No results	No results	Full match			1.83677e+06	1.72078e+06	1.32691e+06	1.0098e+06	1.62418e+06	3.76987e+06	2.02723e+06	2.46381e+06	1.93176e+06	2.72252e+06	2.46556e+06
Desoxyrhaponticin	C21 H24 O8	404.146	5.907	403.139		2	No results	Full match	No results			4.22367e+06	3.20706e+06	2.54429e+06	4.61249e+06	2.88525e+06	2.21141e+06	1.72296e+06	1.04864e+06	2.07296e+06	2.90868e+06	2.04952e+06
DGDG (15:0/18:2)	C48 H86 O15	948.602	11.598	947.595		2	No results	Invalid mass	No results	Lipids and lipid-like molecules	Glycerolipids	2.36599e+06	1.19914e+06	1.84064e+06	2.6439e+06	726425	3.63638e+06	3.00859e+06	385538	2.39396e+06	1.48931e+06	2.55365e+06
DGDG (18:2/18:2)	C51 H88 O15	986.618	9.389	985.61		2	No results	Invalid mass	No results	Lipids and lipid-like molecules	Glycerolipids	1.27195e+06	1.40439e+06	1.9808e+06	2.0424e+06	1.53739e+06	1.39721e+06	1.55579e+06	1.71439e+06	1.54719e+06	1.08963e+06	1.55278e+06
DGDG (18:3/18:3)	C51 H84 O15	982.587	9.43	981.579		2	No results	Invalid mass	No results	Lipids and lipid-like molecules	Glycerolipids	4.61842e+06	3.73847e+06	4.4835e+06	1.07165e+07	1.18078e+07	3.79524e+06	5.92835e+06	2.57443e+06	4.42705e+06	7.33425e+06	5.19362e+06
D-Glucono-1,5-lactone	C6 H10 O6	238.068	1.307	237.061	C00198	2	No results	Invalid mass	No results	Organic oxygen compounds	Organooxygen compounds	6.30601e+07	9.32825e+07	9.09612e+07	8.67724e+07	7.20702e+07	3.07858e+07	4.23833e+07	6.87781e+07	6.15171e+07	5.90231e+07	6.19777e+07
di-C,C-pentosyl-luteolin	C25 H26 O14	550.131	11.958	549.125		2	No results	No results	Full match			2.20159e+06	3.4324e+06	3.45202e+06	2.61572e+06	1.70246e+06	1.39717e+06	1.52175e+06	1.33328e+06	1.70663e+06	2.11295e+06	1.81117e+06
Dihydroartemisinin	C15 H24 O5	284.162	6.038	283.155		2	No results	Full match	No results			2.43135e+07	1.06846e+07	4.05424e+06	2.2119e+06	2.07028e+06	2.28769e+07	6.64051e+06	1.67124e+06	8.15715e+06	1.04614e+07	9.55297e+06
Dihydrofolic acid	C19 H21 N7 O6	443.156	5.606	442.149	C00415	2	No results	No results	Full match	Organic acids and derivatives	Carboxylic acids and derivatives	52157.8	182734	52844.6	80845.9	70912.8	266491	90813	49914.5	82424.6	83227	144378
Dihydroresveratrol	C14 H14 O3	230.094	5.499	229.086	C10255	2	No results	Full match	Full match			1.86078e+06	5.03011e+06	4.43661e+06	1.71263e+07	2.84225e+06	2.27726e+07	5.86869e+06	4.05371e+07	1.34426e+07	1.4718e+07	1.62787e+07
Diosbulbin B	C19 H20 O6	344.125	5.972	343.117		2	No results	No results	Full match	Organoheterocyclic compounds	Naphthofurans	3.20881e+07	1.02946e+08	4.70418e+07	9.7681e+07	3.06183e+07	4.27491e+07	2.63792e+07	5.71175e+07	4.19332e+07	5.04548e+07	4.94057e+07
L-Malic acid	C4 H6 O5	134.02	1.569	133.013		2	Invalid mass	Invalid mass	No results	Organic acids and derivatives	Hydroxy acids and derivatives	1.25026e+10	1.50283e+10	1.50701e+10	1.65659e+10	2.15657e+10	1.26825e+10	1.59261e+10	2.14933e+10	1.33872e+10	1.65898e+10	1.64763e+10
L-m-Tyrosine	C9 H11 N O3	181.073	5.48	180.065		2	No results	No results	Full match	Organic acids and derivatives	Carboxylic acids and derivatives	1.04633e+07	1.06845e+07	1.74107e+07	5.29856e+06	1.58422e+07	1.27354e+07	1.78556e+07	9.10598e+06	1.4522e+07	1.80292e+07	1.67996e+07
L-Tryptophan	C11 H12 N2 O2	204.089	5.603	203.082		1	Full match	Full match	Full match	Organoheterocyclic compounds	Indoles and derivatives	4.89803e+07	1.22782e+08	7.57308e+07	1.12436e+08	2.69287e+07	6.90487e+07	4.32667e+07	1.11343e+08	7.72011e+07	7.85998e+07	9.79989e+07
D-Mannitol 1-phosphate	C6 H15 O9 P	262.044	1.454	261.037	C00644	2	No results	Full match	No results	Organic oxygen compounds	Organooxygen compounds	4.09332e+07	1.52282e+07	2.12e+07	1.48625e+07	4.76602e+07	2.6878e+07	2.80547e+07	1.04934e+07	2.15769e+07	3.1434e+07	2.65449e+07
D-Mannose 6-phosphate	C6 H13 O9 P	260.029	1.459	259.022	C00275	1	Full match	Full match	Full match	Organic oxygen compounds	Organooxygen compounds	2.84928e+09	2.4853e+09	2.68811e+09	2.05258e+09	2.73668e+09	2.17042e+09	2.35766e+09	2.37158e+09	2.32955e+09	2.58169e+09	2.4556e+09
D-myo-Inositol 1,4-bisphosphate	C6 H14 O12 P2	339.996	1.514	338.988	C01220	2	No results	Full match	Full match	Organic oxygen compounds	Organooxygen compounds	5.33528e+06	839294	3.83208e+06	2.4386e+06	4.41146e+07	5.15119e+06	7.3783e+06	5.10783e+06	7.92492e+06	6.86339e+06	6.32953e+06
D-Proline	C5 H9 N O2	115.063	4.893	229.118	C00763	2	No results	No results	Full match	Organic acids and derivatives	Carboxylic acids and derivatives	9.88611e+06	4.09153e+06	1.71856e+06	800909	372913	1.99732e+07	7.06788e+06	444876	7.92471e+06	1.02748e+07	1.00476e+07
D-Ribose-1-phosphate	C5 H11 O8 P	230.018	1.465	229.011		1	Full match	Not the top hit	Full match	Organic oxygen compounds	Organooxygen compounds	7.09766e+07	2.14741e+07	6.00985e+07	3.74756e+07	6.32584e+07	5.76482e+07	5.25208e+07	3.06452e+07	4.08391e+07	4.65711e+07	5.32658e+07
D-Saccharic acid	C6 H10 O8	210.037	1.371	209.029	C00818	1	Full match	No results	Full match	Organic oxygen compounds	Organooxygen compounds	3.52453e+08	3.02381e+08	2.75982e+08	5.43148e+08	2.3189e+08	2.48688e+08	3.47101e+08	5.08172e+08	3.17402e+08	3.74349e+08	3.93607e+08
D-Sedoheptulose 7-phosphate	C7 H15 O10 P	290.039	1.456	289.032	C05382	1	Full match	Full match	Full match	Organic oxygen compounds	Organooxygen compounds	2.61279e+08	1.61819e+08	1.82687e+08	1.39649e+08	2.70042e+08	1.98025e+08	1.9119e+08	9.09149e+07	1.86402e+08	2.04828e+08	2.18124e+08
Dulcitol	C6 H14 O6	182.078	1.241	181.071	C01697	2	Invalid mass	Invalid mass	No results	Organic oxygen compounds	Organooxygen compounds	1.83465e+08	8.5996e+07	1.67747e+08	1.22055e+08	9.50865e+07	5.74844e+08	2.84983e+08	9.14568e+07	2.28415e+08	2.26471e+08	2.51617e+08
D-α-Hydroxyglutaric acid	C5 H8 O5	148.036	1.899	147.029		2	Invalid mass	Invalid mass	No results	Organic acids and derivatives	Hydroxy acids and derivatives	2.88234e+08	1.47326e+08	2.46757e+08	1.51942e+08	1.66794e+08	1.67335e+08	3.2252e+08	1.1517e+08	1.97893e+08	2.25777e+08	2.03346e+08
Elaidic acid	C18 H34 O2	282.255	10.337	281.248	C01712	1	Full match	No results	Full match	Lipids and lipid-like molecules	Fatty Acyls	8.9113e+07	5.88915e+07	6.55853e+07	8.57077e+07	2.85252e+07	5.61333e+07	6.4765e+07	6.71026e+07	5.04572e+07	7.13845e+07	7.04721e+07
Eleutheroside B	C17 H24 O9	372.141	5.142	371.134	C01533	2	No results	No results	Full match	Organic oxygen compounds	Organooxygen compounds	5.81092e+07	6.20181e+07	3.5776e+07	2.69812e+07	2.02698e+07	2.00601e+07	1.66558e+07	1.70678e+07	2.67249e+07	2.58557e+07	2.60411e+07
Engeletin	C21 H22 O10	434.12	5.676	433.113		2	No results	Full match	Full match	Phenylpropanoids and polyketides	Flavonoids	1.31061e+06	1.24487e+06	990378	5.95981e+06	848229	1.00217e+06	651111	2.80517e+06	1.51787e+06	2.54159e+06	1.84324e+06
Epsilon-Viniferin	C28 H22 O6	454.142	5.83	453.135		2	No results	No results	Full match	Phenylpropanoids and polyketides	2-arylbenzofuran flavonoids	2.77427e+06	2.70445e+06	1.48142e+06	1.8259e+06	579331	574244	354120	727885	991184	938921	1.12321e+06
Ergothioneine	C9 H15 N3 O2 S	229.088	4.82	228.081	C05570	2	No results	No results	Full match	Organic acids and derivatives	Carboxylic acids and derivatives	5.62791e+06	1.27207e+07	1.16609e+07	1.05389e+07	3.88716e+06	5.05306e+06	4.20016e+06	7.96059e+06	6.82515e+06	6.8882e+06	7.38502e+06
Eriocitrin	C27 H32 O15	596.174	5.426	595.166	C09732	2	No results	No results	Full match	Phenylpropanoids and polyketides	Flavonoids	663469	1.60785e+06	1.77853e+06	1.58978e+06	678850	1.07606e+06	1.05853e+06	1.57419e+06	956590	1.27905e+06	1.3183e+06
Esculin	C15 H16 O9	340.078	5.275	339.071	C09264	2	No results	No results	Full match	Phenylpropanoids and polyketides	Coumarins and derivatives	6.76981e+06	6.95084e+06	1.58373e+07	6.86588e+06	5.00041e+06	5.84038e+06	9.35242e+06	6.32046e+06	7.4863e+06	9.27782e+06	7.79406e+06
ethyl 4-hydroxy-3-methylisoxazolo[5,4-b]pyridine-5-carboxylate	C10 H10 N2 O4	222.063	4.96	221.056		1	Full match	No results	No results			618811	1.14279e+06	740293	1.1484e+06	9.559e+06	3.3462e+07	5.45465e+06	1.36527e+07	1.05957e+07	1.33737e+07	1.44931e+07
Ethyl Coumarin-3-carboxylate	C12 H10 O4	218.057	5.657	217.05		2	No results	No results	Full match			2.65856e+07	4.30489e+07	6.0895e+07	1.71945e+08	3.4562e+07	1.82777e+07	3.82774e+07	7.43763e+07	4.82905e+07	5.60438e+07	6.07399e+07
Ethyl gallate	C9 H10 O5	198.053	4.995	441.104		2	No results	No results	Full match	Benzenoids	Benzene and substituted derivatives	1.78609e+09	3.17583e+09	2.86152e+09	7.21742e+09	6.24707e+08	1.31002e+08	6.03592e+08	1.15799e+09	1.71466e+09	1.53514e+09	1.89378e+09
Ethylmalonic acid	C5 H8 O4	150.052	4.991	149.044		2	Invalid mass	Invalid mass	No results	Lipids and lipid-like molecules	Fatty Acyls	8.70894e+07	1.28596e+08	1.85622e+08	3.13352e+08	1.17512e+08	1.28218e+08	1.99969e+08	3.3022e+08	1.56848e+08	1.88873e+08	1.98223e+08
Ethyl-β-D-glucuronide	C8 H14 O7	222.073	1.297	221.066		1	Full match	Full match	No results	Organic oxygen compounds	Organooxygen compounds	1.93782e+08	1.00545e+08	2.58208e+07	6.40051e+07	4.37768e+07	1.73143e+08	1.46641e+08	5.8651e+07	1.19844e+08	1.07581e+08	1.10959e+08
Eugenyl acetate	C12 H14 O3	206.095	4.986	205.087		2	No results	No results	Full match	Benzenoids	Phenol esters	105959	144390	132536	229481	112494	86821.4	102028	683842	100712	174058	113462
Farrerol	C17 H16 O5	300.099	6.295	299.092	C09734	2	No results	No results	Full match	Phenylpropanoids and polyketides	Flavonoids	4.01754e+06	8.04284e+06	9.29464e+06	1.57049e+07	2.68745e+06	4.89809e+06	3.38832e+06	6.61119e+06	5.63993e+06	5.35089e+06	6.10343e+06
Ferulic acid	C10 H10 O4	194.057	5.562	193.05	C01494	2	Invalid mass	Invalid mass	No results	Phenylpropanoids and polyketides	Cinnamic acids and derivatives	5.83168e+07	7.58608e+07	7.54265e+07	5.76966e+07	8.15026e+07	5.14588e+07	8.28226e+07	6.9121e+07	5.7396e+07	5.9351e+07	7.48425e+07
Ferulic acid O-hexoside	C16 H20 O9	356.11	5.592	355.103		2	No results	No results	Full match	Phenylpropanoids and polyketides	Cinnamic acids and derivatives	8.64065e+07	1.0659e+08	2.71046e+07	2.7877e+08	4.26784e+07	3.93161e+07	1.73215e+07	1.46411e+07	4.24228e+07	4.63846e+07	4.67518e+07
Flavokawain A	C18 H18 O5	314.115	5.947	313.108		2	No results	No results	Full match	Phenylpropanoids and polyketides	Linear 1,3-diarylpropanoids	1.26088e+07	9.9441e+06	1.78116e+07	1.15831e+07	2.20285e+06	2.64378e+06	2.51597e+06	3.39619e+06	4.56794e+06	5.8253e+06	5.66148e+06
Formononetin	C16 H12 O4	268.073	5.964	267.066	C00858	2	No results	No results	Full match	Phenylpropanoids and polyketides	Isoflavonoids	3.78617e+06	2.94903e+06	4.3434e+06	7.92605e+06	559470	651968	651480	1.58257e+06	2.10409e+06	2.36393e+06	2.54219e+06
Forsythoside B	C34 H44 O19	756.248	5.404	755.241		2	No results	No results	Full match	Organic oxygen compounds	Organooxygen compounds	1.86221e+06	3.2729e+06	1.58205e+06	2.44679e+06	939729	1.22609e+06	581814	2.49715e+06	2.06307e+06	1.87798e+06	1.72174e+06
Galacturonic acid	C6 H10 O7	194.042	1.302	193.034	C08348	2	Invalid mass	Invalid mass	No results	Organic oxygen compounds	Organooxygen compounds	2.84589e+08	3.6002e+08	2.10379e+08	3.77816e+08	2.1178e+08	1.19682e+08	1.7959e+08	2.26241e+08	2.17367e+08	2.21619e+08	2.35324e+08
Galangin	C15 H10 O5	270.052	6.414	269.045	C10044	2	No results	No results	Full match	Phenylpropanoids and polyketides	Flavonoids	6.75466e+07	2.438e+07	9.54652e+06	1.07421e+07	3.90617e+06	4.89466e+06	2.1983e+06	770979	8.52559e+06	8.80493e+06	8.85464e+06
Gambogenic acid	C38 H46 O8	630.322	8.809	629.315		2	No results	No results	Full match	Organoheterocyclic compounds	Benzopyrans	1.74497e+06	906104	2.67976e+06	5.67081e+06	3.7625e+06	6.9391e+06	9.9362e+06	1.82727e+07	5.03828e+06	6.72284e+06	5.17811e+06
gamma-Glutamylleucine	C11 H20 N2 O5	260.137	5.411	259.129		2	No results	Full match	Full match	Organic acids and derivatives	Carboxylic acids and derivatives	5.25592e+06	2.94048e+06	3.63506e+06	3.79486e+06	5.36342e+06	1.68169e+07	2.94042e+07	8.39244e+06	1.43039e+07	1.56988e+07	1.4984e+07
Geniposidic acid	C16 H22 O10	374.12	5.357	373.113	C11673	2	No results	No results	Full match	Lipids and lipid-like molecules	Prenol lipids	8.2433e+06	1.23435e+07	1.8619e+07	1.40063e+07	1.56365e+07	2.24788e+07	2.98311e+07	2.91461e+07	2.09982e+07	2.0163e+07	1.91507e+07
Geranyl monophosphate	C10 H19 O4 P	234.103	4.982	233.096		2	No results	No results	Full match	Lipids and lipid-like molecules	Prenol lipids	7.87685e+06	1.24024e+07	1.62749e+07	1.42372e+07	4.12327e+06	1.88263e+06	3.54885e+06	5.14343e+06	5.27498e+06	7.01651e+06	7.36489e+06
Ginkgolide C	C20 H24 O11	440.131	5.481	439.123	C07603	2	No results	No results	Full match	Lipids and lipid-like molecules	Prenol lipids	1.9324e+06	2.42086e+06	2.00174e+06	4.34261e+06	1.45307e+06	1.78002e+06	1.52553e+06	1.89128e+06	1.83741e+06	1.97814e+06	2.41487e+06
Ginsenoside Re	C48 H82 O18	946.551	6.899	945.544	C08944	2	No results	Full match	Full match	Lipids and lipid-like molecules	Prenol lipids	496783	752075	759918	1.04195e+07	1.22705e+06	348419	2.60381e+06	361484	1.32687e+06	1.19775e+06	1.21876e+06
GlcADG (18:2-18:2)	C45 H76 O11	792.538	10.916	791.531		2	No results	Full match	No results			3.61326e+06	1.14399e+07	2.04016e+07	8.86633e+06	2.37584e+06	2.84947e+06	2.91641e+06	6.5376e+06	6.66404e+06	7.05811e+06	6.93753e+06
Gluconic acid	C6 H12 O7	196.057	1.281	195.05		1	Full match	Full match	Full match	Organic oxygen compounds	Organooxygen compounds	9.17325e+09	5.27901e+09	4.17902e+09	6.64754e+09	5.14078e+09	3.3664e+10	2.12471e+10	7.04287e+09	1.51258e+10	1.67207e+10	1.68181e+10
Glu-Glu	C10 H14 N2 O7	274.079	4.826	273.072	C01425	2	No results	No results	Full match	Organic acids and derivatives	Carboxylic acids and derivatives	1.91231e+06	2.15842e+06	1.77514e+06	5.7352e+06	2.05002e+06	1.93545e+06	1.62909e+06	4.10256e+06	1.64123e+06	2.24662e+06	2.71724e+06
Glutathione (oxidized)	C20 H32 N6 O12 S2	612.151	2.18	611.143		2	No results	Full match	Full match	Organic acids and derivatives	Carboxylic acids and derivatives	5.45654e+07	4.35829e+07	2.09577e+07	9.75274e+06	3.18179e+07	8.76498e+06	1.27786e+07	6.02926e+06	1.9797e+07	2.0892e+07	2.17294e+07
Glycerol 3-phosphate	C3 H9 O6 P	172.012	1.464	171.005		2	Invalid mass	Invalid mass	No results	Lipids and lipid-like molecules	Glycerophospholipids	1.89342e+08	7.44363e+07	1.38911e+08	7.85592e+07	1.97949e+08	1.91334e+08	1.86691e+08	1.12654e+08	1.53894e+08	1.45459e+08	1.79534e+08
Glycerophospho-N-palmitoyl ethanolamine	C21 H44 N O7 P	453.286	9.068	452.279		1	Full match	Full match	Full match	Lipids and lipid-like molecules	Glycerophospholipids	6.59121e+08	1.95504e+08	7.63731e+08	9.58088e+08	7.33789e+08	5.03595e+08	1.21249e+09	1.12363e+09	7.22619e+08	7.29802e+08	8.63471e+08
Guanosine	C10 H13 N5 O5	283.091	3.003	282.084	C00387	1	Full match	Full match	Full match	Nucleosides, nucleotides, and analogues	Purine nucleosides	1.91266e+08	2.73069e+08	3.34623e+08	1.49155e+08	1.04123e+08	6.9348e+07	1.324e+08	9.17999e+07	1.52947e+08	1.75364e+08	1.54937e+08
Guanosine monophosphate (GMP)	C10 H14 N5 O8 P	363.058	1.896	362.05		1	Full match	Full match	Full match	Nucleosides, nucleotides, and analogues	Purine nucleotides	2.24039e+08	2.47519e+08	2.72115e+08	2.56482e+08	1.68389e+08	7.82966e+07	1.78954e+08	1.96122e+08	1.6221e+08	1.90854e+08	2.24411e+08
Hastatoside	C17 H24 O11	404.132	5.012	403.124		2	No results	No results	Full match	Lipids and lipid-like molecules	Prenol lipids	7.3359e+06	2.25132e+07	1.39076e+07	5.41798e+06	9.36883e+06	1.63662e+07	6.5355e+06	8.85883e+06	1.27261e+07	1.44467e+07	1.24285e+07
Heptamethoxyflavone	C22 H24 O9	432.141	5.667	431.134		2	No results	No results	Full match	Phenylpropanoids and polyketides	Flavonoids	4.16018e+07	4.04975e+07	3.17497e+07	5.06084e+07	2.46049e+07	7.0471e+07	1.60266e+07	3.4103e+07	2.55298e+07	3.21996e+07	3.00491e+07
Hesperetin 5-O-glucoside	C22 H24 O11	464.131	5.564	463.124		2	No results	No results	Full match	Phenylpropanoids and polyketides	Flavonoids	2.73595e+07	4.78894e+07	4.04702e+07	2.66386e+07	1.83511e+07	1.70387e+07	1.91266e+07	1.81077e+07	2.94004e+07	2.70191e+07	2.95149e+07
HexCer-AP (t18:1/16:0)	C40 H77 N O10	777.561	9.525	776.554		2	No results	Invalid mass	No results	Lipids and lipid-like molecules	Sphingolipids	1.84914e+08	9.93708e+07	1.77073e+08	2.19314e+08	8.43547e+07	1.01232e+08	2.82038e+08	2.54884e+08	1.7933e+08	1.70016e+08	1.89082e+08
Higenamine	C16 H17 N O3	271.12	5.374	270.113	C06346	2	No results	No results	Full match	Organoheterocyclic compounds	Isoquinolines and derivatives	6.84701e+07	4.82049e+07	5.05882e+07	4.09661e+07	2.98901e+07	2.68614e+07	4.20206e+07	5.70178e+07	3.56084e+07	4.24545e+07	4.1534e+07
Homovanillic acid	C9 H10 O4	182.057	5.542	163.039	C05582	2	Invalid mass	Invalid mass	No results	Benzenoids	Phenols	1.19893e+08	1.70105e+08	2.83424e+08	2.29613e+08	1.39303e+08	1.27719e+08	2.22619e+08	2.97455e+08	1.82049e+08	2.09558e+08	2.02328e+08
Homoveratrumic acid	C10 H12 O4	196.073	5.47	391.139		2	No results	No results	Full match	Benzenoids	Benzene and substituted derivatives	6.78722e+07	2.42149e+08	1.31e+08	4.22268e+08	1.34417e+08	4.91868e+08	1.59127e+08	1.01004e+09	3.2755e+08	3.54581e+08	3.47589e+08
Hydroxycamptothecine	C20 H16 N2 O5	364.107	5.873	363.1		2	No results	No results	Full match	Alkaloids and derivatives	Camptothecins	1.51658e+06	1.19596e+06	780878	1.53849e+06	866702	516683	755619	1.21746e+06	656630	929087	876440
Hypoxanthine-9-beta-D-Arabinofuranoside	C10 H12 N4 O5	268.082	1.174	267.075		2	No results	No results	Full match			1.15821e+06	1.03037e+06	953653	1.01604e+06	1.42835e+06	1.56565e+06	1.37042e+06	1.49818e+06	1.23765e+06	1.4424e+06	1.17226e+06
IAA-Glu	C15 H16 N2 O5	304.105	5.381	303.098		2	No results	No results	Full match	None	None	1.31911e+07	2.56183e+07	1.70608e+07	1.15194e+07	8.19403e+06	1.02241e+07	1.041e+07	8.27971e+06	1.29103e+07	1.29196e+07	1.27745e+07
Indigo	C16 H10 N2 O2	262.074	1.106	261.067		2	No results	No results	Full match	Organoheterocyclic compounds	Indoles and derivatives	640046	1.62012e+06	391321	523572	269708	224833	311607	243312	251368	279043	464651
Indole-3-pyruvate	C11 H9 N O3	203.057	5.4	202.05	C00331	2	No results	No results	Full match	Organoheterocyclic compounds	Indoles and derivatives	981014	1.14002e+06	738134	878878	1.50207e+06	1.64417e+06	1.00576e+06	1.64217e+06	1.36653e+06	1.32469e+06	936404
Inosine	C10 H12 N4 O5	268.08	3.017	267.073	C00294	2	No results	Full match	Full match	Nucleosides, nucleotides, and analogues	Purine nucleosides	2.15524e+07	1.158e+07	2.87944e+07	2.84663e+07	1.3567e+07	3.65114e+07	3.36033e+07	1.07378e+07	2.43346e+07	3.23113e+07	2.69498e+07
Inosine-5'-monophosphate (IMP)	C10 H13 N4 O8 P	348.046	2.012	347.039		2	No results	Full match	Full match	Nucleosides, nucleotides, and analogues	Purine nucleotides	8.88485e+06	1.73877e+06	3.54034e+06	1.11215e+06	3.2743e+06	2.24614e+06	5.79227e+06	1.12651e+06	2.57221e+06	2.50046e+06	3.07249e+06
Integrifoside A	C21 H36 O8	416.241	5.5	415.234		2	No results	No results	Full match	Lipids and lipid-like molecules	Prenol lipids	1.72834e+06	4.35516e+06	3.49139e+06	3.35226e+06	609547	535112	670266	936101	1.69019e+06	1.5832e+06	1.5676e+06
Irisolidone 7-O-beta-d-glucoside	C23 H24 O11	476.13	5.549	475.122		2	No results	No results	Full match			987088	641528	832463	6.13654e+06	794389	952359	555836	4.09381e+06	1.26846e+06	1.49582e+06	1.35458e+06
Isocitric acid	C6 H8 O7	192.026	1.624	191.019	C00311	1	Full match	Full match	Full match	Organic acids and derivatives	Carboxylic acids and derivatives	3.04666e+09	3.68628e+09	2.88441e+09	4.00886e+09	4.57912e+09	3.77163e+09	3.64711e+09	4.95139e+09	3.06427e+09	3.60312e+09	4.52437e+09
Isoliquiritigenin	C15 H12 O4	256.073	6.508	255.066	C08650	2	No results	No results	Full match	Phenylpropanoids and polyketides	Linear 1,3-diarylpropanoids	4.33663e+07	2.08195e+07	5.00064e+06	1.12832e+07	1.4321e+06	1.09851e+06	580098	379146	6.56795e+06	5.19181e+06	5.09478e+06
Isoliquiritin	C21 H22 O9	418.126	5.721	417.119	C16978	2	No results	No results	Full match	Phenylpropanoids and polyketides	Flavonoids	1.1659e+07	6.34151e+06	8.85706e+06	1.80413e+07	6.17503e+06	3.9393e+06	7.64416e+06	1.23885e+07	7.622e+06	8.66731e+06	8.38185e+06
Isomucronulatol	C17 H18 O5	302.116	5.705	301.109		2	No results	No results	Full match	Phenylpropanoids and polyketides	Isoflavonoids	606682	930222	695334	891351	462086	689956	467387	1.07288e+06	665686	1.10163e+06	589248
Isorhamnetin	C16 H12 O7	316.058	5.961	315.05	C10084	2	No results	No results	Full match	Phenylpropanoids and polyketides	Flavonoids	778949	1.04029e+06	990527	2.31202e+06	1.58454e+06	1.43125e+06	1.95435e+06	1.66002e+06	1.53778e+06	1.44205e+06	1.62325e+06
Isosakuranetin	C16 H14 O5	286.084	5.514	285.077	C05334	2	No results	No results	Full match	Phenylpropanoids and polyketides	Flavonoids	912533	1.19765e+06	713585	2.72786e+06	481171	670714	408726	1.18817e+06	936553	770655	1.04906e+06
Isovitexin	C21 H20 O10	432.107	1.067	431.1	C01714	2	No results	No results	Full match	Phenylpropanoids and polyketides	Flavonoids	1.41667e+06	2.41846e+06	1.31589e+06	1.25187e+06	2.81901e+06	1.39577e+06	1.73961e+06	1.40881e+06	1.32663e+06	1.55324e+06	2.14e+06
Kaji-ichigoside F1	C36 H58 O10	650.403	7.632	649.395		2	No results	No results	Full match	Lipids and lipid-like molecules	Prenol lipids	326314	616471	1.19753e+06	5.26471e+06	221374	225358	270057	439494	818272	1.22694e+06	740544
Ketoisophorone	C9 H12 O2	152.084	5.707	349.165		2	No results	No results	Full match	Organic oxygen compounds	Organooxygen compounds	533825	275556	191026	346740	391948	215973	415040	300848	544304	306652	324468
Kojic acid	C6 H6 O4	142.026	4.915	283.045	C14516	2	No results	No results	Full match	Organoheterocyclic compounds	Pyrans	2.3778e+06	1.71352e+06	8.5127e+06	8.28246e+06	5.66922e+06	5.69364e+06	5.58517e+06	6.19884e+06	6.34553e+06	7.09458e+06	6.3519e+06
Kuwanon A	C25 H24 O6	420.157	6.413	419.15		2	No results	No results	Full match	Phenylpropanoids and polyketides	Flavonoids	5.08414e+06	383523	322867	383935	588681	352209	337183	328138	380223	355050	568921
Lactitol	C12 H24 O11	344.131	1.285	343.124		2	No results	Full match	Full match	Lipids and lipid-like molecules	Fatty Acyls	2.38487e+08	2.65527e+07	6.79782e+07	5.19514e+07	2.40025e+07	2.24102e+07	3.64343e+07	2.68788e+07	4.86329e+07	3.11397e+07	3.79201e+07
Lactobionic acid	C12 H22 O12	358.111	1.296	357.103		2	No results	No results	Full match	Lipids and lipid-like molecules	Fatty Acyls	3.06918e+09	1.45321e+09	1.6511e+09	2.21502e+09	1.7106e+09	8.04869e+08	1.56417e+09	1.53111e+09	1.97169e+09	2.01932e+09	2.18607e+09
Lancerin	C19 H18 O10	406.092	4.813	405.085	C10075	2	No results	No results	Full match	Organoheterocyclic compounds	Benzopyrans	159663	116763	293124	559462	194875	132133	190689	235822	107528	121857	163701
Lapachol	C15 H14 O3	242.094	5.629	241.086	C10366	2	No results	No results	Full match	Lipids and lipid-like molecules	Prenol lipids	6.82989e+06	1.00236e+07	2.28851e+07	2.03312e+07	2.32406e+06	7.21623e+06	8.42632e+06	1.94828e+07	8.47158e+06	9.3165e+06	1.01905e+07
L-Histidine	C6 H9 N3 O2	155.068	1.189	154.061	C00135	2	Invalid mass	Invalid mass	No results	Organic acids and derivatives	Carboxylic acids and derivatives	1.1257e+08	2.13825e+08	1.25099e+08	7.38205e+07	4.23054e+07	3.37391e+07	4.62923e+07	3.45685e+07	7.63533e+07	5.8851e+07	8.2582e+07
Limocitrin O-hexoside	C23 H24 O13	508.12	6.336	507.113		2	No results	No results	Full match			6.72528e+06	3.69947e+06	2.77694e+06	1.01796e+07	1.94778e+06	1.42185e+06	1.06177e+06	3.33634e+06	2.87264e+06	2.43104e+06	3.29461e+06
Linderane	C15 H16 O4	260.106	1.503	259.099	C09495	2	No results	No results	Full match	Organoheterocyclic compounds	Dioxanes	7.64693e+06	5.95406e+06	5.63267e+06	6.11661e+06	7.73248e+06	6.9872e+06	4.75046e+06	6.65606e+06	5.24702e+06	5.55175e+06	7.36156e+06
Linoleic Acid	C18 H32 O2	280.24	8.549	279.233	C01595	1	Full match	No results	Full match	Lipids and lipid-like molecules	Fatty Acyls	2.75009e+07	2.70478e+07	3.64851e+07	3.01068e+07	3.94527e+07	4.19661e+07	4.39114e+07	4.48518e+07	3.10777e+07	3.79799e+07	3.56724e+07
Liquiritin apioside	C26 H30 O13	550.167	5.527	549.159		2	No results	No results	Full match	Phenylpropanoids and polyketides	Flavonoids	483640	1.09703e+06	2.85497e+06	573778	289168	392445	440246	527441	629174	396889	419613
Lithospermic acid	C27 H22 O12	538.113	1.921	537.106	C08745	2	No results	No results	Full match	Phenylpropanoids and polyketides	2-arylbenzofuran flavonoids	4.9641e+06	2.3599e+06	2.45169e+06	2.08221e+06	3.12156e+06	6.33804e+06	6.9893e+06	2.96683e+06	5.37667e+06	6.17909e+06	5.46389e+06
Lithospermoside	C14 H19 N O8	329.11	5.263	328.103	C17771	2	No results	No results	Full match	Organic oxygen compounds	Organooxygen compounds	1.88256e+07	2.74686e+07	1.59735e+07	1.68952e+07	1.71092e+07	1.92334e+07	1.01234e+07	1.40759e+07	1.19807e+07	1.854e+07	1.66624e+07
LPC 16:1	C24 H48 N O7 P	539.322	8.435	538.315		2	No results	Invalid mass	No results	Lipids and lipid-like molecules	Glycerophospholipids	3.80403e+07	7.0443e+07	5.96017e+07	4.90391e+07	1.16441e+08	2.7763e+08	2.1702e+08	1.28224e+08	1.1151e+08	1.35801e+08	1.28379e+08
LPC 16:2	C24 H46 N O7 P	537.306	7.929	536.299		2	No results	Invalid mass	No results	Lipids and lipid-like molecules	Glycerophospholipids	4.28435e+06	8.31547e+06	9.63885e+06	6.03762e+06	2.0878e+07	4.04368e+07	3.3454e+07	1.92075e+07	1.64572e+07	1.99559e+07	1.95762e+07
LPC 17:0	C25 H52 N O7 P	555.353	9.504	554.345		2	No results	Invalid mass	No results	Lipids and lipid-like molecules	Glycerophospholipids	1.46425e+07	1.96213e+07	2.9405e+07	2.57625e+07	3.31976e+07	6.01286e+07	6.56732e+07	7.12695e+07	3.22636e+07	4.09763e+07	3.99198e+07
LPC 17:1	C25 H50 N O7 P	553.337	8.903	552.33		2	No results	Invalid mass	No results	Lipids and lipid-like molecules	Glycerophospholipids	3.67806e+06	4.96914e+06	7.51167e+06	9.28681e+06	5.3298e+06	1.12972e+07	1.62202e+07	1.55899e+07	7.34066e+06	9.12636e+06	8.52347e+06
LPC 18:0	C26 H54 N O7 P	569.368	9.926	568.361		2	No results	Invalid mass	No results	Lipids and lipid-like molecules	Glycerophospholipids	1.48772e+07	1.72256e+07	2.24075e+07	3.16655e+07	1.9098e+07	2.83767e+07	2.56633e+07	3.83946e+07	2.11592e+07	2.79276e+07	2.84497e+07
LPC 18:1	C26 H52 N O7 P	567.354	9.287	566.347		2	No results	Invalid mass	No results	Lipids and lipid-like molecules	Glycerophospholipids	1.20679e+08	2.52495e+08	2.2734e+08	1.68573e+08	3.02763e+08	5.31097e+08	5.40242e+08	3.37582e+08	2.306e+08	3.60213e+08	3.63282e+08
LPC 18:2	C26 H50 N O7 P	565.338	8.741	564.331		2	No results	Invalid mass	No results	Lipids and lipid-like molecules	Glycerophospholipids	8.68384e+08	1.23102e+09	1.50055e+09	1.58896e+09	2.33622e+09	3.9059e+09	3.65247e+09	3.80706e+09	1.9266e+09	2.80662e+09	2.2675e+09
LPC 19:1	C27 H54 N O7 P	581.368	9.829	580.361		2	No results	Invalid mass	No results	Lipids and lipid-like molecules	Glycerophospholipids	4.76204e+06	4.6546e+06	6.00152e+06	7.42408e+06	2.32217e+06	3.62804e+06	5.64211e+06	4.4616e+06	3.7186e+06	4.93488e+06	5.48311e+06
LPC 20:2	C28 H54 N O7 P	593.369	9.563	592.362		2	No results	Invalid mass	No results	Lipids and lipid-like molecules	Glycerophospholipids	804332	1.28443e+06	1.95235e+06	2.37831e+06	2.48267e+06	3.90161e+06	4.53719e+06	4.45734e+06	2.01767e+06	1.96286e+06	2.38802e+06
LPC(1-acyl 16:0)	C24 H50 N O7 P	495.332	9.505	494.324		2	No results	No results	Full match			4.0908e+06	4.27334e+06	8.62074e+06	7.29025e+06	8.74904e+06	1.47853e+07	2.0427e+07	2.09337e+07	1.00063e+07	1.21489e+07	1.04565e+07
LPC(1-acyl 18:1)	C26 H52 N O7 P	521.347	9.837	520.339		2	No results	No results	Full match			957549	900209	1.48203e+06	1.86007e+06	420637	849497	1.02013e+06	748408	709306	837998	856866
LPE 14:0	C19 H40 N O7 P	425.253	8.211	424.246		2	No results	Full match	Full match	Lipids and lipid-like molecules	Glycerophospholipids	3.84461e+06	4.16176e+06	7.8213e+06	4.50162e+06	6.64344e+06	3.77261e+06	7.81127e+06	4.29531e+06	5.69614e+06	5.61829e+06	5.70022e+06
LPE 15:0	C20 H42 N O7 P	439.269	8.641	438.262		2	No results	Full match	No results	Lipids and lipid-like molecules	Glycerophospholipids	4.75296e+07	5.27262e+07	1.67566e+08	9.31885e+07	8.77197e+07	5.59469e+07	1.94187e+08	1.40894e+08	9.10139e+07	1.10194e+08	1.0648e+08
LPE 15:1	C20 H40 N O7 P	437.253	8.131	436.246		2	No results	Full match	No results	Lipids and lipid-like molecules	Glycerophospholipids	2.5865e+07	1.13049e+07	6.28492e+07	2.38727e+07	2.62415e+07	7.89966e+06	4.48829e+07	2.12152e+07	2.41101e+07	2.83834e+07	2.82305e+07
LPE 17:0	C22 H46 N O7 P	467.299	9.496	466.292		2	No results	Full match	Full match	Lipids and lipid-like molecules	Glycerophospholipids	1.64893e+07	1.17873e+07	2.90595e+07	2.10211e+07	1.19242e+07	9.50394e+06	2.24098e+07	1.92125e+07	1.15229e+07	1.39637e+07	1.94775e+07
LPE 17:1	C22 H44 N O7 P	465.285	8.965	464.277		2	No results	Full match	No results	Lipids and lipid-like molecules	Glycerophospholipids	4.84756e+06	4.84506e+06	1.23916e+07	1.43937e+07	1.25804e+06	1.01213e+06	3.05776e+06	2.84834e+06	5.38668e+06	5.80547e+06	3.99579e+06
LPE 17:2	C22 H42 N O7 P	463.269	8.342	462.261		2	No results	Full match	No results	Lipids and lipid-like molecules	Glycerophospholipids	4.8483e+06	3.80638e+06	1.78967e+07	9.91158e+06	4.46729e+06	2.84098e+06	1.42138e+07	1.05145e+07	6.46093e+06	7.88204e+06	8.52076e+06
LPE 18:0	C23 H48 N O7 P	481.315	9.909	480.308		2	No results	Full match	Full match	Lipids and lipid-like molecules	Glycerophospholipids	8.33917e+06	6.07679e+06	1.42825e+07	1.21109e+07	4.63839e+06	4.99484e+06	6.75803e+06	8.28406e+06	6.81073e+06	8.68052e+06	8.11042e+06
LPE 18:1	C23 H46 N O7 P	479.3	9.279	478.293		2	No results	Full match	Full match	Lipids and lipid-like molecules	Glycerophospholipids	1.0573e+08	1.28517e+08	2.6656e+08	1.30232e+08	9.62614e+07	8.46951e+07	1.89973e+08	9.05324e+07	1.09945e+08	1.35621e+08	1.32408e+08
LPE 18:2	C23 H44 N O7 P	477.286	8.745	476.278		2	No results	Full match	Full match	Lipids and lipid-like molecules	Glycerophospholipids	1.62959e+09	1.27589e+09	2.79781e+09	1.87988e+09	1.57898e+09	9.60036e+08	2.47162e+09	2.50589e+09	1.59185e+09	1.85986e+09	1.89535e+09
LPE 18:3	C23 H42 N O7 P	475.269	8.259	474.261		2	No results	Full match	No results	Lipids and lipid-like molecules	Glycerophospholipids	3.55592e+07	3.27282e+07	5.93111e+07	4.86237e+07	3.22466e+07	2.40359e+07	5.73575e+07	5.2846e+07	3.63428e+07	4.39256e+07	4.26482e+07
LPE 22:0	C27 H56 N O7 P	537.378	11.517	536.37		2	No results	Full match	Full match	Lipids and lipid-like molecules	Glycerophospholipids	1.56068e+06	1.49353e+06	1.55591e+06	2.32509e+06	510498	367016	814351	1.45805e+06	1.30121e+06	1.4279e+06	1.39455e+06
LPS 18:2	C24 H44 N O9 P	521.272	8.866	520.264		2	No results	Invalid mass	No results	Lipids and lipid-like molecules	Glycerophospholipids	3.66766e+07	6.21659e+06	1.41656e+07	1.25538e+07	5.28524e+06	8.63039e+06	1.4626e+07	1.55647e+07	8.87988e+06	8.70734e+06	1.48754e+07
L-Threonic acid	C4 H8 O5	136.036	1.311	135.029		2	Invalid mass	Invalid mass	No results	Organic oxygen compounds	Organooxygen compounds	1.10819e+09	1.18496e+09	1.06247e+09	1.01282e+09	1.22586e+09	1.44689e+09	1.35421e+09	1.69004e+09	1.21766e+09	1.3554e+09	1.34606e+09
L-Tyrosine	C9 H11 N O3	181.073	2.287	180.066	C00082	2	Invalid mass	Invalid mass	No results	Organic acids and derivatives	Carboxylic acids and derivatives	9.20464e+07	1.46958e+08	6.84039e+07	4.23845e+07	1.4395e+08	2.01876e+08	1.1623e+08	4.69e+07	1.32857e+08	1.32148e+08	1.33284e+08
Lumichrome	C12 H10 N4 O2	242.08	5.759	241.073	C01727	2	No results	No results	Full match	Organoheterocyclic compounds	Pteridines and derivatives	2.79514e+06	2.52792e+06	3.22185e+06	2.60445e+06	2.41413e+06	2.55691e+06	1.91518e+06	2.7762e+06	2.27051e+06	3.08822e+06	2.66153e+06
Lysopc 14:0	C22 H46 N O7 P	467.3	8.64	466.293		2	No results	No results	Full match	Lipids and lipid-like molecules	Glycerophospholipids	5.63263e+06	4.96328e+06	1.51191e+07	1.308e+07	2.21159e+07	3.57258e+07	5.44333e+07	4.49652e+07	2.23219e+07	2.88949e+07	3.07865e+07
LysoPC 15:0	C23 H48 N O7 P	481.316	9.076	480.31		2	No results	No results	Full match	Lipids and lipid-like molecules	Glycerophospholipids	1.05242e+08	1.30351e+08	1.52647e+08	1.91605e+08	2.87303e+08	4.34575e+08	4.99758e+08	5.2793e+08	2.68627e+08	3.11333e+08	3.1788e+08
LysoPC 16:1	C24 H48 N O7 P	493.315	9.309	492.309		2	No results	No results	Full match	Lipids and lipid-like molecules	Glycerophospholipids	2.00423e+06	2.23044e+06	4.24179e+06	3.74501e+06	906815	2.35421e+06	2.14978e+06	2.14768e+06	2.08418e+06	2.4471e+06	2.62098e+06
LysoPC 16:2	C24 H46 N O7 P	491.3	8.762	490.293		2	No results	No results	Full match			2.52127e+06	4.10813e+06	8.74655e+06	8.4233e+06	4.15354e+06	1.67111e+07	1.56711e+07	3.40043e+07	1.12258e+07	1.28052e+07	1.0372e+07
Lysopc 17:0	C25 H52 N O7 P	509.347	9.927	508.339		2	No results	No results	Full match	Lipids and lipid-like molecules	Glycerophospholipids	4.22115e+06	4.63553e+06	5.8289e+06	7.65545e+06	5.05784e+06	8.13322e+06	7.19492e+06	1.00327e+07	5.9033e+06	7.35393e+06	6.77239e+06
LysoPE 18:2 (2n isomer)	C23 H44 N O7 P	477.285	7.93	476.277		2	No results	No results	Full match			3.46587e+06	3.24026e+06	3.2792e+06	3.07849e+06	8.38009e+06	1.28228e+07	1.20224e+07	7.13911e+06	5.52499e+06	7.57096e+06	7.29178e+06
MAG (18:1)	C21 H40 O4	356.291	9.583	355.284		2	No results	No results	Full match	Lipids and lipid-like molecules	Fatty Acyls	3.50208e+06	3.37183e+06	3.15639e+06	2.07861e+06	305200	269345	416547	412100	1.18965e+06	1.25441e+06	1.58649e+06
Maltopentaose	C30 H52 O26	828.274	1.381	827.267		2	No results	Full match	Full match	Organic oxygen compounds	Organooxygen compounds	2.90199e+08	1.27524e+07	9.04239e+06	8.09551e+06	3.36092e+06	1.23685e+08	2.06779e+08	9.92768e+06	1.06156e+08	1.00881e+08	1.02484e+08
Maltotriitol	C18 H34 O16	506.186	1.442	505.179		2	No results	No results	Full match	Organic oxygen compounds	Organooxygen compounds	5.45225e+06	1.6139e+07	3.29595e+07	3.34598e+07	6.34298e+06	8.61524e+06	1.2451e+07	2.28506e+07	9.96084e+06	1.02739e+07	9.66284e+06
MAM2201 N-pentanoic acid metabolite	C25 H23 N O3	385.173	5.586	384.166		2	No results	Invalid mass	No results	Organoheterocyclic compounds	Indoles and derivatives	5.12376e+06	9.75453e+06	1.48961e+07	1.15927e+07	1.06035e+07	7.31075e+06	8.62681e+06	9.78604e+06	8.43942e+06	9.09917e+06	8.83318e+06
martynoside	C31 H40 O15	652.24	4.949	651.232		2	No results	No results	Full match	Phenylpropanoids and polyketides	Cinnamic acids and derivatives	201029	229850	215542	364953	165938	1.73548e+06	5.76888e+06	186784	1.94661e+06	2.18326e+06	2.32651e+06
methyl 2-[(2-acetyl-3-oxo-1-butenyl)amino]acetate	C9 H13 N O4	199.084	4.984	198.076		1	Full match	No results	No results			4.83065e+07	5.28765e+07	6.25316e+07	4.31688e+07	4.77293e+07	9.73768e+08	5.3122e+08	1.01168e+08	4.61213e+08	5.16503e+08	5.49499e+08
Methyl Dihydrojasmonate	C13 H22 O3	226.156	6.203	225.149		2	No results	No results	Full match	Lipids and lipid-like molecules	Fatty Acyls	1.50591e+06	2.50135e+06	4.70566e+06	2.52636e+06	723196	864931	931608	972073	1.34049e+06	1.71987e+06	1.82263e+06
Methyl-beta-galactopyranoside	C7 H14 O6	194.078	1.406	193.071		2	No results	Invalid mass	No results	Organic oxygen compounds	Organooxygen compounds	2.61504e+08	3.05141e+08	2.59102e+08	1.82038e+08	2.2205e+08	1.211e+08	1.17772e+08	1.50336e+08	1.37953e+08	2.29335e+08	2.18555e+08
Methylmalonic acid	C4 H6 O4	118.025	1.986	117.018	C02170	2	Invalid mass	Invalid mass	No results	Organic acids and derivatives	Carboxylic acids and derivatives	4.12095e+07	7.07134e+07	5.50763e+07	8.00977e+07	7.71496e+07	1.40917e+08	9.23725e+07	1.46266e+08	7.62868e+07	1.00909e+08	9.91496e+07
Mevalonic acid	C6 H12 O4	148.072	4.26	147.065	C00418	2	Invalid mass	No results	No results	Lipids and lipid-like molecules	Fatty Acyls	1.70406e+08	3.17486e+07	4.06004e+07	6.68457e+07	3.79923e+07	4.26324e+07	5.23479e+07	5.07073e+07	5.68845e+07	6.6506e+07	6.05911e+07
MGDG (15:1/18:2)	C42 H74 O10	784.536	11.521	783.529		2	No results	Invalid mass	No results	Lipids and lipid-like molecules	Glycerolipids	1.24698e+06	1.4026e+06	2.93718e+06	1.65399e+06	410584	4.85525e+06	4.15896e+06	3.87755e+06	1.97208e+06	1.00894e+06	1.8004e+06
MGDG (16:2/18:2)	C43 H74 O10	814.543	11.063	813.536		2	No results	Invalid mass	No results	Lipids and lipid-like molecules	Glycerolipids	9.38146e+06	1.02313e+07	1.41113e+07	1.35852e+07	5.55753e+06	1.37319e+07	2.1826e+07	2.38859e+07	1.33804e+07	1.48193e+07	1.18378e+07
MGDG (18:1/18:2)	C45 H80 O10	826.581	11.791	825.573		2	No results	Invalid mass	No results	Lipids and lipid-like molecules	Glycerolipids	2.02066e+07	1.36756e+07	1.57621e+07	1.48731e+07	1.02222e+07	1.80719e+07	2.4616e+07	2.19991e+07	1.80795e+07	1.62787e+07	1.5974e+07
MGDG (18:2/18:2)	C45 H78 O10	824.566	10.351	823.558		2	No results	Invalid mass	No results	Lipids and lipid-like molecules	Glycerolipids	3.34623e+08	2.85133e+08	1.9484e+08	3.71369e+08	3.78053e+08	2.83838e+08	5.30818e+08	3.66287e+08	3.94916e+08	2.58308e+08	4.44924e+08
MGDG (18:2/18:3)	C45 H76 O10	822.55	11.473	821.542		2	No results	Invalid mass	No results	Lipids and lipid-like molecules	Glycerolipids	1.68823e+08	1.34959e+08	1.571e+08	1.79538e+08	1.38613e+08	1.29921e+08	1.87856e+08	2.17978e+08	1.5839e+08	1.58838e+08	2.35678e+08
Monobenzyl phthalate	C15 H12 O4	256.079	1.266	255.071		2	No results	Invalid mass	No results	Benzenoids	Benzene and substituted derivatives	6.68652e+07	1.40942e+08	1.21002e+08	1.23568e+08	9.48233e+07	5.15007e+07	6.42371e+07	1.17118e+08	7.98622e+07	7.29759e+07	7.53526e+07
Monobutyl phthalate	C12 H14 O4	222.089	5.827	221.081		1	Full match	Full match	Full match	Benzenoids	Benzene and substituted derivatives	1.30957e+08	1.72689e+08	1.03313e+08	1.70456e+08	7.46612e+07	7.32206e+07	4.98394e+07	1.23105e+08	9.15561e+07	1.02564e+08	1.05826e+08
N-(1,2,3,4-tetrahydro-1-naphthalenyl)benzenesulfonamide	C16 H17 N O2 S	287.1	5.301	286.092		2	Invalid mass	No results	No results			3.61398e+08	1.96653e+08	1.41343e+08	1.68143e+08	4.00702e+08	1.42051e+08	8.03402e+07	1.1038e+08	2.27214e+08	2.8668e+08	2.91579e+08
N-[3-(aminosulfonyl)phenyl]-2,3-dihydro-1,4-benzodioxine-2-carboxamide	C15 H14 N2 O5 S	334.066	1.447	333.059		2	Invalid mass	No results	No results			5.86e+08	4.00979e+08	3.39579e+08	3.43309e+08	7.14281e+08	3.64514e+08	3.66962e+08	3.23228e+08	3.73988e+08	4.50861e+08	4.47945e+08
N-{2-[2-(acetylamino)phenoxy]ethyl}-N-benzyl-4-chlorobenzamide	C24 H23 Cl N2 O3	381.163	5.023	380.155		2	Invalid mass	No results	No results			3.32918e+07	4.65897e+07	6.33251e+07	6.99131e+07	3.4833e+07	3.43271e+07	5.05327e+07	6.10885e+07	4.682e+07	4.41866e+07	4.77496e+07
N1-(2-methyl-4-nitrophenyl)acetamide	C9 H10 N2 O3	194.068	2.63	193.06		2	Invalid mass	No results	No results			1.32242e+07	1.42001e+07	1.76715e+07	8.46187e+06	1.78424e+07	1.07983e+07	1.12534e+07	7.44793e+06	8.34532e+06	1.02344e+07	1.3905e+07
N6-Succinyl Adenosine	C14 H17 N5 O8	383.107	5.013	382.099		2	No results	No results	Full match	Nucleosides, nucleotides, and analogues	Purine nucleosides	5.03827e+06	2.80445e+06	3.46962e+06	6.06134e+06	3.42995e+06	9.13113e+06	6.31951e+06	3.02011e+06	4.10024e+06	5.91807e+06	5.53159e+06
N-Acetylalanine	C5 H9 N O3	131.057	2.547	130.05		2	No results	Invalid mass	No results	Organic acids and derivatives	Carboxylic acids and derivatives	2.34734e+07	1.78306e+07	1.77571e+07	1.23084e+07	1.81115e+07	4.17976e+07	3.32861e+07	1.50529e+07	2.45607e+07	2.7069e+07	2.8651e+07
N-Acetylaspartic acid	C6 H9 N O5	175.047	1.885	174.04		2	Invalid mass	Invalid mass	No results	Organic acids and derivatives	Carboxylic acids and derivatives	6.3976e+07	3.85292e+07	3.83698e+07	3.79609e+07	4.85975e+07	6.73621e+07	4.8685e+07	4.8967e+07	4.95428e+07	6.49587e+07	5.34554e+07
N-Acetyl-Asp-Glu	C11 H16 N2 O8	304.089	3.66	303.082		2	No results	No results	Full match	Organic acids and derivatives	Carboxylic acids and derivatives	484194	283291	533744	282918	234522	953577	1.11818e+06	288498	357219	700582	454582
N-Acetyl-D-alloisoleucine	C8 H15 N O3	173.104	5.551	172.097		2	Invalid mass	Invalid mass	No results	Organic acids and derivatives	Carboxylic acids and derivatives	8.83341e+07	9.08646e+07	7.49409e+07	9.76723e+07	6.79123e+07	7.23261e+07	7.1724e+07	6.98198e+07	6.18629e+07	7.86032e+07	7.70137e+07
N-Acetyl-DL-glutamic acid	C7 H11 N O5	189.063	2.84	188.056		1	Full match	No results	Full match	Organic acids and derivatives	Carboxylic acids and derivatives	6.22583e+07	9.2342e+07	7.32638e+07	1.20829e+07	9.86128e+07	9.23067e+07	6.57862e+07	1.59612e+07	4.66834e+07	7.69381e+07	7.82103e+07
N-Acetylglucosamine	C8 H15 N O6	221.089	1.243	220.082		2	No results	No results	Full match	Organic oxygen compounds	Organooxygen compounds	3.16791e+08	6.3859e+08	2.39733e+08	2.14906e+08	1.73004e+09	1.65996e+09	1.19427e+09	1.25965e+09	1.10338e+09	1.16489e+09	1.1586e+09
N-Acetyl-L-glutamine	C7 H12 N2 O4	188.079	1.669	187.071		2	Invalid mass	Invalid mass	No results	Organic acids and derivatives	Carboxylic acids and derivatives	2.90104e+07	1.77905e+07	8.59235e+06	5.30676e+06	7.88828e+06	7.9334e+07	2.01569e+07	4.52439e+06	2.24247e+07	2.69859e+07	3.20497e+07
N-Acetylvaline	C7 H13 N O3	159.088	4.944	158.081		2	No results	Invalid mass	No results	Organic acids and derivatives	Carboxylic acids and derivatives	1.51965e+07	7.03878e+06	7.73496e+06	1.06988e+07	5.37955e+06	1.47767e+07	2.06326e+07	6.71168e+06	1.05192e+07	1.47391e+07	1.4509e+07
Naringenin chalcone	C15 H12 O5	272.068	5.761	271.061	C06561	2	No results	No results	Full match	Phenylpropanoids and polyketides	Linear 1,3-diarylpropanoids	7.28699e+06	8.88885e+06	8.27857e+06	1.84566e+07	1.66981e+06	1.97653e+06	1.5839e+06	2.71591e+06	3.69212e+06	5.34657e+06	4.16083e+06
Naringin Dihydrochalcone	C27 H34 O14	582.194	5.336	581.186		2	No results	No results	Full match	Phenylpropanoids and polyketides	Flavonoids	3.58455e+07	5.09896e+06	7.07719e+06	7.87076e+06	3.85999e+06	1.67011e+06	1.75746e+06	1.53559e+06	3.85055e+06	3.79336e+06	4.66294e+06
Ne-(1-Carboxymethyl)-L-lysine	C8 H16 N2 O4	204.11	3.616	203.103		2	No results	No results	Full match			2.8969e+06	5.20769e+06	4.33572e+06	1.01366e+07	1.80381e+06	2.43174e+06	2.30912e+06	4.70383e+06	3.68301e+06	3.14759e+06	4.57927e+06
Neohesperidin	C28 H34 O15	610.189	5.514	609.181	C09806	1	Full match	Partial match	Full match	Phenylpropanoids and polyketides	Flavonoids	1.627e+07	8.01402e+06	1.21325e+07	4.39459e+06	2.38059e+06	3.01946e+06	3.62935e+06	7.23329e+06	6.29315e+06	3.8952e+06	8.44998e+06
Nicotianamine	C12 H21 N3 O6	303.142	1.213	302.135	C05324	2	No results	No results	Full match	Organic acids and derivatives	Carboxylic acids and derivatives	7.26406e+07	6.09487e+07	5.98092e+07	6.24071e+07	1.03587e+07	7.78598e+06	1.52698e+07	1.79864e+07	2.46292e+07	2.42879e+07	2.76937e+07
N-lactoyl-phenylalanine	C12 H15 N O4	237.099	4.941	236.092		2	No results	No results	Full match	Organic acids and derivatives	Carboxylic acids and derivatives	2.1193e+07	3.94888e+07	1.27077e+07	1.44627e+07	1.53105e+08	1.57637e+08	1.1734e+08	8.08782e+07	9.49102e+07	1.02968e+08	1.03338e+08
N-Methylthreonine	C5 H11 N O3	133.072	1.273	132.065		2	No results	Invalid mass	No results	Organic acids and derivatives	Carboxylic acids and derivatives	3.63388e+07	9.73127e+07	5.26723e+07	8.79691e+07	6.22179e+07	5.54346e+07	3.3271e+07	5.72846e+07	5.52489e+07	5.34285e+07	5.20138e+07
Nobiletin	C21 H22 O8	402.131	5.621	401.123	C10112	2	No results	No results	Full match	Phenylpropanoids and polyketides	Flavonoids	1.11724e+07	1.07976e+07	1.7424e+07	9.65625e+06	4.10485e+06	3.68916e+06	6.776e+06	6.27805e+06	4.99965e+06	7.55922e+06	5.77646e+06
Norisoboldine	C18 H19 N O4	313.131	5.606	312.124		2	No results	No results	Full match	Alkaloids and derivatives	Aporphines	4.40789e+08	8.79114e+08	6.88173e+08	1.01553e+09	1.71609e+08	2.3872e+08	2.27077e+08	2.9807e+08	4.22318e+08	4.63605e+08	4.73451e+08
Notoginsenoside R1	C47 H80 O18	932.536	5.709	931.53	C08961	2	No results	No results	Full match	Lipids and lipid-like molecules	Prenol lipids	460344	580888	726562	7.63236e+06	747926	427685	2.96596e+06	394073	1.19935e+06	883569	945774
O-Acetylserine	C5 H9 N O4	147.053	1.239	293.099		2	No results	No results	Full match	Organic acids and derivatives	Carboxylic acids and derivatives	1.18469e+08	6.504e+08	6.7798e+07	7.05135e+07	8.55642e+08	1.40312e+09	5.63238e+08	6.93732e+08	7.58502e+08	7.54374e+08	8.1427e+08
Obacunone	C26 H30 O7	454.201	9.244	453.194	C08775	2	No results	No results	Full match	Lipids and lipid-like molecules	Prenol lipids	5.97979e+06	1.10999e+06	945801	1.90944e+06	218365	1.41388e+06	1.03416e+06	1.74335e+06	1.05875e+06	1.36388e+06	1.06477e+06
Oleuropein	C25 H32 O13	540.182	1.855	539.175	C09794	2	No results	No results	Full match	Lipids and lipid-like molecules	Prenol lipids	471238	978712	602442	506544	721682	1.28583e+06	767532	692820	686868	684536	643539
Orcinol gentiobioside	C19 H28 O12	448.158	4.752	447.151		2	No results	Full match	Full match			1.22744e+09	3.13987e+08	1.07343e+09	1.05092e+09	2.75812e+08	1.8983e+09	1.04767e+09	7.17066e+08	1.0758e+09	1.27118e+09	1.34531e+09
Oridonin	C20 H28 O6	364.188	5.973	363.181		2	No results	No results	Full match	None	None	2.04964e+07	3.39167e+07	1.26038e+07	3.80856e+07	2.16743e+07	2.5587e+07	9.45135e+06	2.61936e+07	1.91115e+07	2.13776e+07	1.91676e+07
Ornithine	C5 H12 N2 O2	132.088	1.186	131.081	C01602	2	Invalid mass	Invalid mass	No results	Organic acids and derivatives	Carboxylic acids and derivatives	3.828e+07	1.0812e+08	5.20608e+07	1.58173e+07	3.73621e+07	2.46287e+07	1.64377e+07	1.07511e+07	3.14663e+07	3.86383e+07	3.45042e+07
Orotidine	C10 H12 N2 O8	288.059	1.867	287.051		2	No results	No results	Full match	Nucleosides, nucleotides, and analogues	Pyrimidine nucleosides	3.50185e+07	5.70725e+07	3.51439e+07	1.67616e+07	7.23892e+07	5.87289e+07	5.33914e+07	2.94601e+07	4.11533e+07	5.95556e+07	5.4108e+07
Osthole	C15 H16 O3	244.109	6.014	243.102		2	No results	No results	Full match	Phenylpropanoids and polyketides	Coumarins and derivatives	1.27201e+07	6.29173e+06	1.60921e+07	9.48796e+06	4.1695e+06	2.88642e+06	4.18729e+06	1.63098e+06	4.72713e+06	4.45997e+06	5.07348e+06
OxPC (16:0-18:1+1O(1Cyc))	C42 H80 N O9 P	819.563	11.187	818.555		2	No results	Invalid mass	No results			43208.8	1.01295e+06	33252	38665.2	28650	313218	39641.6	37408.5	30522.4	36811.5	38938.4
OxPC (16:0-18:2+1O)	C42 H80 N O9 P	819.563	11.482	818.555		2	No results	Invalid mass	No results			1.39187e+08	1.14076e+08	2.81585e+08	1.96083e+08	1.08496e+08	1.04831e+08	9.84213e+07	9.97749e+07	1.19076e+08	7.25561e+07	1.51525e+08
OxPC (16:0-18:2+2O)	C42 H80 N O10 P	835.561	10.878	834.554		2	No results	Invalid mass	No results			9.37587e+06	4.51684e+07	3.09857e+07	2.73686e+07	3.23236e+06	1.59884e+06	2.26804e+06	4.89187e+06	6.8012e+06	8.4234e+06	1.0649e+07
OxPC (16:0-18:3+1O)	C42 H78 N O9 P	817.547	11.769	816.539		2	No results	Invalid mass	No results			1.01e+07	1.54557e+07	1.28544e+07	1.38775e+07	5.73311e+06	4.27231e+06	7.12578e+06	5.77869e+06	5.1696e+06	1.01011e+07	7.02372e+06
OxPC (16:0-20:3+1O(1Cyc))	C44 H80 N O9 P	843.563	11.164	842.555		2	No results	Invalid mass	No results			7.15839e+07	1.487e+08	1.56876e+08	1.30955e+08	4.89828e+07	4.07599e+07	3.52696e+07	4.49918e+07	5.28452e+07	8.31253e+07	8.08188e+07
OxPC (16:0-20:3+2O(1Cyc))	C44 H80 N O10 P	859.563	10.557	858.556		2	No results	Invalid mass	No results			3.20491e+06	3.00748e+07	2.0164e+07	1.77221e+07	205141	267621	264667	2.25066e+06	3.52265e+06	4.88312e+06	4.71843e+06
OxPC (18:1-18:1+3O)	C44 H84 N O11 P	879.582	9.988	878.574		2	No results	Invalid mass	No results			2.27101e+06	8.99186e+06	4.5381e+06	5.01099e+06	1.89291e+06	2.39414e+06	2.28987e+06	1.3739e+06	3.21237e+06	3.83329e+06	4.03946e+06
OxPC (18:1-18:2+2O)	C44 H82 N O10 P	861.58	11.575	860.573		2	No results	Invalid mass	No results			151817	110780	1.10621e+06	410031	178120	223489	365909	165683	259317	286622	481148
OxPE (16:0-18:1+3O )	C39 H76 N O11 P	765.516	9.836	764.508		2	No results	Full match	No results			2.18351e+07	1.83572e+07	2.68827e+07	2.25552e+07	6.55651e+06	672348	8.37902e+06	9.24201e+06	1.18076e+07	1.24893e+07	1.30488e+07
OxPE (16:0-18:2+1O )	C39 H74 N O9 P	731.51	11.461	730.503		2	No results	Full match	No results			5.6912e+07	5.81463e+07	9.04769e+07	6.05261e+07	2.45104e+07	5.73169e+06	1.75261e+07	2.26246e+07	3.48129e+07	4.36593e+07	3.6986e+07
OxPE (16:0-18:2+2O )	C39 H74 N O10 P	747.506	10.849	746.498		2	No results	Full match	No results			1.9789e+07	3.29395e+07	4.35254e+07	3.77924e+07	6.56607e+06	262187	5.71484e+06	6.45271e+06	1.3685e+07	1.97443e+07	1.34881e+07
OxPE (18:1-18:2+2O )	C41 H76 N O10 P	773.52	10.998	772.513		2	No results	Full match	No results			1.79162e+06	8.25544e+06	3.72782e+06	2.3722e+06	715010	908105	788298	811454	1.18045e+06	1.50389e+06	935630
Oxyresveratrol	C14 H12 O4	244.073	6.24	243.066	C10273	2	No results	No results	Full match	Phenylpropanoids and polyketides	Stilbenes	313879	1.32557e+06	216748	5.87071e+07	617754	985476	720810	4.45984e+06	5.53449e+06	5.41083e+06	4.73016e+06
Palmitic acid	C16 H32 O2	256.24	10.134	255.232	C00249	1	Full match	No results	Full match	Lipids and lipid-like molecules	Fatty Acyls	8.32176e+07	4.95387e+07	7.58598e+07	9.07205e+07	4.23069e+07	5.46315e+07	6.45336e+07	1.16215e+08	5.63887e+07	8.30904e+07	7.53494e+07
Palmitoleic Acid	C16 H30 O2	254.224	9.547	253.216	C08362	1	Full match	No results	Full match	Lipids and lipid-like molecules	Fatty Acyls	3.22187e+07	1.98287e+07	1.84811e+07	1.9439e+07	1.30176e+07	2.10557e+07	1.65357e+07	1.36771e+07	1.18617e+07	2.38829e+07	2.03351e+07
Pantetheine	C11 H22 N2 O4 S	278.129	5.577	277.122	C00831	2	No results	No results	Full match	Organic acids and derivatives	Carboxylic acids and derivatives	3.00564e+07	4.30662e+07	6.87854e+07	1.09651e+08	1.64934e+07	2.09715e+07	3.07941e+07	7.557e+07	4.20899e+07	4.54205e+07	4.68029e+07
Paracetamol	C8 H9 N O2	151.062	5.677	150.055	C06804	2	Invalid mass	No results	No results	Benzenoids	Phenols	1.54282e+06	2.19466e+06	1.49157e+06	1.60425e+06	1.19511e+07	5.77465e+07	7.55271e+06	1.32381e+07	1.19477e+07	1.25783e+07	1.27283e+07
Parishin A	C51 H90 O15	996.634	10.654	995.626		2	No results	No results	Full match	Organic oxygen compounds	Organooxygen compounds	4.64106e+07	3.08063e+07	2.66505e+07	3.68756e+07	2.86293e+07	1.84161e+07	6.3003e+07	6.6336e+07	4.4317e+07	2.72025e+07	4.28445e+07
Parishin B	C32 H40 O19	728.218	5.194	727.211		1	Full match	Full match	Full match	Organic oxygen compounds	Organooxygen compounds	2.2356e+10	2.55598e+10	1.91543e+10	2.40286e+10	1.68991e+10	2.09931e+10	1.7455e+10	2.17111e+10	2.25974e+10	2.15164e+10	2.29313e+10
Parishin B/Parishin C	C32 H40 O19	728.272	4.998	363.129		2	No results	No results	Full match	Organic oxygen compounds	Organooxygen compounds	9.86202e+06	1.27331e+07	1.59849e+07	2.13234e+07	1.38332e+07	6.24261e+06	7.75251e+06	7.48525e+06	9.20257e+06	1.09298e+07	1.12931e+07
Parishin C	C32 H40 O19	728.218	5.194	727.211	C17466	1	Full match	Full match	Full match	Organic oxygen compounds	Organooxygen compounds	2.2356e+10	2.55598e+10	1.91543e+10	2.40286e+10	1.68991e+10	2.09931e+10	1.7455e+10	2.17111e+10	2.25974e+10	2.15164e+10	2.29313e+10
Parishin E	C19 H24 O13	460.121	5.109	459.114		1	Full match	Full match	Full match	Organic oxygen compounds	Organooxygen compounds	5.15517e+10	5.15554e+10	6.07205e+10	4.52255e+10	5.18266e+10	4.28133e+10	5.66804e+10	5.14885e+10	5.11836e+10	4.91422e+10	5.34734e+10
PC (14:0/18:2)	C40 H76 N O8 P	775.537	11.638	774.529		2	No results	Invalid mass	No results	Lipids and lipid-like molecules	Glycerophospholipids	2.477e+07	3.00036e+07	2.97054e+07	3.14002e+07	1.56006e+07	5.17585e+07	4.83355e+07	1.5703e+07	3.64516e+07	4.86637e+07	2.52581e+07
PC (15:0/16:2)	C39 H74 N O8 P	761.521	10.951	760.513		2	No results	Invalid mass	No results	Lipids and lipid-like molecules	Glycerophospholipids	1.05223e+06	1.38888e+06	2.00354e+06	2.97007e+06	866309	3.46235e+06	2.74839e+06	2.10582e+06	2.16826e+06	2.50172e+06	1.17601e+06
PC (15:0/18:2)	C41 H78 N O8 P	789.552	10.037	788.545		2	No results	Invalid mass	No results	Lipids and lipid-like molecules	Glycerophospholipids	3.67508e+08	1.30793e+08	1.33198e+08	2.17914e+08	2.09915e+08	1.16567e+08	2.51216e+08	2.12894e+08	1.88193e+08	1.75244e+08	2.58524e+08
PC (15:1/18:2)	C41 H76 N O8 P	787.537	11.43	786.53		2	No results	Invalid mass	No results	Lipids and lipid-like molecules	Glycerophospholipids	2.58841e+07	4.1018e+07	6.02366e+07	6.38623e+06	2.95935e+07	8.78751e+07	5.58158e+07	4.62784e+07	4.02848e+07	6.22963e+07	3.08182e+07
PC (16:0/16:1)	C40 H78 N O8 P	777.552	10.662	776.545		2	No results	Invalid mass	No results	Lipids and lipid-like molecules	Glycerophospholipids	1.27634e+08	4.90679e+07	1.19676e+08	1.24623e+08	1.15916e+08	5.96143e+07	1.60885e+08	1.44328e+08	1.00685e+08	1.18405e+08	1.78111e+08
PC (16:0/18:2)	C42 H80 N O8 P	803.57	11.569	802.563		2	No results	Invalid mass	No results	Lipids and lipid-like molecules	Glycerophospholipids	5.74266e+08	2.76275e+08	3.62936e+08	4.72949e+08	4.82852e+08	3.34868e+08	2.54889e+08	1.66046e+08	3.31078e+08	5.1015e+08	4.21263e+08
PC (16:0/22:6)	C46 H80 N O8 P	851.554	9.924	850.546		2	No results	Invalid mass	No results	Lipids and lipid-like molecules	Glycerophospholipids	1.27119e+06	1.83286e+06	2.00478e+06	1.51294e+06	144765	137502	342175	958380	799517	777020	716105
PC (16:1/18:2)	C42 H78 N O8 P	801.552	11.806	800.545		2	No results	Invalid mass	No results	Lipids and lipid-like molecules	Glycerophospholipids	1.13764e+06	1.91661e+06	3.50084e+06	6.56433e+06	2.9327e+06	6.54978e+06	8.11987e+06	7.34532e+06	7.41668e+06	5.41167e+06	4.53173e+06
PC (17:0/16:1)	C41 H80 N O8 P	791.568	11.754	790.56		2	No results	Invalid mass	No results	Lipids and lipid-like molecules	Glycerophospholipids	5.49707e+06	3.12803e+06	4.36676e+06	5.25741e+06	5.48788e+06	4.54704e+06	3.12584e+06	5.74341e+06	4.94135e+06	2.92301e+06	4.62585e+06
PC (17:2/18:2)	C43 H78 N O8 P	813.553	11.656	812.545		2	No results	Invalid mass	No results	Lipids and lipid-like molecules	Glycerophospholipids	1.42184e+07	1.36974e+07	1.56093e+07	3.46227e+07	1.64106e+07	1.54707e+07	1.21613e+06	2.23906e+07	1.62295e+07	1.62208e+07	2.36847e+07
PC (18:1/18:2)	C44 H82 N O8 P	829.584	11.731	828.577		2	No results	Invalid mass	No results	Lipids and lipid-like molecules	Glycerophospholipids	3.51011e+08	1.96833e+08	2.34539e+08	3.74925e+08	3.71138e+08	2.3144e+08	4.65699e+08	3.73999e+08	2.63251e+08	2.97236e+08	3.5292e+08
PC (8:0/16:0)	C32 H64 N O8 P	667.442	11.158	666.434		2	No results	Invalid mass	No results	Lipids and lipid-like molecules	Glycerophospholipids	3.45068e+06	3.25412e+06	5.18476e+06	1.35867e+06	1.68942e+06	1.2019e+06	1.21324e+06	2.45128e+06	1.25229e+06	2.03076e+06	1.858e+06
PE (15:0/18:2)	C38 H72 N O8 P	701.499	9.834	700.492		2	No results	Full match	No results	Lipids and lipid-like molecules	Glycerophospholipids	1.2851e+08	5.36992e+07	1.05076e+08	1.06144e+08	1.08949e+08	8.96672e+07	1.50855e+08	3.92838e+07	8.69213e+07	1.34391e+08	1.4275e+08
PE (15:1/18:2)	C38 H70 N O8 P	699.484	11.339	698.476		2	No results	Full match	No results	Lipids and lipid-like molecules	Glycerophospholipids	1.14527e+07	2.86856e+07	1.9728e+07	3.18104e+07	1.58481e+07	1.56794e+07	9.2388e+06	2.24664e+07	2.38511e+07	2.22896e+07	1.83897e+07
PE (16:0/16:1)	C37 H72 N O8 P	689.499	10.351	688.491		2	No results	Full match	No results	Lipids and lipid-like molecules	Glycerophospholipids	815828	136112	1.23751e+06	94841.4	714315	415423	2.18379e+06	96265.5	881830	889864	649910
PE (16:0/18:2)	C39 H74 N O8 P	715.517	11.389	714.509		2	No results	Full match	No results	Lipids and lipid-like molecules	Glycerophospholipids	9.62164e+07	6.27937e+07	7.36009e+07	8.8045e+07	1.02106e+08	9.52762e+07	1.0798e+08	3.40538e+07	8.96113e+07	1.20607e+08	7.69173e+07
PE (16:1/18:2)	C39 H72 N O8 P	713.5	11.796	712.492		2	No results	Full match	No results	Lipids and lipid-like molecules	Glycerophospholipids	6.35018e+06	1.37187e+07	8.73326e+06	1.62956e+07	7.10686e+06	1.35505e+07	5.48623e+06	1.36837e+07	1.33683e+07	1.57668e+07	8.50227e+06
PE (16:2/18:2)	C39 H70 N O8 P	711.484	10.857	710.476		2	No results	Full match	No results	Lipids and lipid-like molecules	Glycerophospholipids	4.391e+06	2.66817e+07	1.93089e+07	4.45671e+07	1.37413e+07	1.94167e+07	1.0426e+07	1.97238e+07	1.89451e+07	2.52279e+07	1.17721e+07
PE (18:2/20:2)	C43 H78 N O8 P	767.547	11.081	766.54		2	No results	Full match	No results	Lipids and lipid-like molecules	Glycerophospholipids	1.30843e+06	836373	1.02375e+06	1.21028e+06	1.26498e+06	994554	1.11249e+06	1.38979e+06	783802	858862	675001
PE (4:0/16:0)	C25 H50 N O8 P	523.326	9.134	522.319		2	No results	Full match	No results	Lipids and lipid-like molecules	Glycerophospholipids	4.07016e+06	2.20336e+06	4.68564e+06	2.15724e+06	514106	2.83729e+07	5.88297e+07	1.92954e+06	1.22364e+07	1.71316e+07	1.59911e+07
PE (4:0/18:2)	C27 H50 N O8 P	547.326	8.806	546.319		2	No results	Full match	No results	Lipids and lipid-like molecules	Glycerophospholipids	1.84322e+07	5.29747e+06	1.25663e+07	5.44237e+06	1.89618e+06	6.11711e+07	1.44454e+08	6.25083e+06	3.5841e+07	4.12542e+07	4.18777e+07
PE (8:0/16:0)	C29 H58 N O8 P	579.389	11.123	578.381		2	No results	Full match	No results	Lipids and lipid-like molecules	Glycerophospholipids	2.14444e+06	1.81536e+06	2.82531e+06	1.37836e+06	898187	324695	856273	1.22087e+06	903360	1.39988e+06	1.35781e+06
Peimisine	C27 H41 N O3	427.308	9.788	426.3		2	No results	No results	Full match	Lipids and lipid-like molecules	Steroids and steroid derivatives	439162	586850	390741	318878	1.55307e+06	1.8591e+06	2.37515e+06	1.43976e+06	945404	1.43364e+06	1.37692e+06
Phenylacetaldehyde	C8 H8 O	120.056	5.504	119.049	C00601	2	Invalid mass	No results	No results	Benzenoids	Benzene and substituted derivatives	1.60597e+07	2.68332e+07	5.94656e+07	4.26314e+07	2.82527e+07	1.6314e+07	5.61926e+07	4.83198e+07	4.1495e+07	4.29336e+07	4.63807e+07
Phloretin	C15 H14 O5	274.084	5.647	273.076	C00774	2	No results	No results	Full match	Phenylpropanoids and polyketides	Linear 1,3-diarylpropanoids	1.2613e+07	8.74211e+06	1.07947e+07	4.47989e+07	4.01998e+06	5.47252e+06	4.77474e+06	1.05151e+07	1.11208e+07	1.11101e+07	1.29883e+07
Pimelic acid	C7 H12 O4	160.072	5.434	159.065	C02656	2	Invalid mass	Invalid mass	No results	Lipids and lipid-like molecules	Fatty Acyls	5.10333e+07	3.21503e+07	1.09712e+08	1.72785e+08	9.43083e+07	5.4408e+07	8.84057e+07	2.18942e+08	1.0228e+08	1.07957e+08	1.01745e+08
Pinoresinol Diglucoside	C32 H42 O16	682.247	5.556	681.24		2	No results	No results	Full match	Lignans, neolignans and related compounds	Lignan glycosides	1.63156e+07	2.61979e+07	9.34938e+06	5.52376e+06	2.35203e+07	1.06191e+07	8.93934e+06	3.49646e+06	1.12445e+07	1.22376e+07	1.23354e+07
Piperlongumine	C17 H19 N O5	317.125	5.36	316.118	C10166	2	No results	No results	Full match	Phenylpropanoids and polyketides	Cinnamic acids and derivatives	3.38763e+07	2.0716e+07	1.31582e+07	2.74872e+06	4.53609e+06	2.999e+06	2.49e+06	2.28882e+06	5.99302e+06	7.99441e+06	3.80492e+06
Plantagoside	C21 H22 O12	466.11	5.852	465.103	C17531	2	No results	No results	Full match	Phenylpropanoids and polyketides	Flavonoids	1.72517e+07	638206	563524	1.22566e+06	411562	1.5096e+07	2.6509e+07	531258	1.47937e+07	1.66769e+07	1.49596e+07
Polydatin	C20 H22 O8	390.131	5.721	389.123	C10275	2	No results	Full match	Full match	Phenylpropanoids and polyketides	Stilbenes	2.89209e+07	2.81319e+07	1.16014e+07	1.38675e+07	2.10846e+07	1.16644e+07	8.55588e+06	1.76305e+07	1.01116e+07	1.28074e+07	1.3706e+07
Praeruptorin A	C21 H22 O7	386.136	5.918	385.128		2	No results	No results	Full match	Phenylpropanoids and polyketides	Coumarins and derivatives	658986	1.0221e+06	1.36522e+06	2.04195e+06	833972	1.08703e+06	982256	9.80944e+06	1.12178e+06	2.02834e+06	1.16455e+06
Praeruptorin B	C24 H26 O7	426.17	9.773	425.162		2	No results	No results	Full match	Phenylpropanoids and polyketides	Coumarins and derivatives	5.04156e+07	2.8884e+07	3.59179e+07	2.47817e+07	3.53147e+07	3.18406e+07	4.80482e+07	4.97505e+07	4.82906e+07	3.64191e+07	5.49328e+07
Protosappanin B	C16 H16 O6	304.094	5.569	303.087		2	No results	No results	Full match	Organic oxygen compounds	Organooxygen compounds	4.9871e+06	4.78872e+06	6.76462e+06	7.8422e+06	2.33399e+06	2.83986e+06	2.49624e+06	5.51854e+06	3.93924e+06	4.45807e+06	3.97764e+06
Przewaquinone A	C19 H18 O4	310.12	6.069	309.113		2	No results	No results	Full match	Lipids and lipid-like molecules	Prenol lipids	768581	948124	871731	1.72594e+07	787948	1.26497e+06	1.31474e+06	1.16778e+07	2.79512e+06	3.08298e+06	3.48988e+06
Pseudolaric Acid B	C23 H28 O8	432.178	6.303	431.17		2	No results	No results	Full match	Lipids and lipid-like molecules	Prenol lipids	1.7665e+07	1.93806e+07	4.94132e+06	1.69576e+07	1.29189e+07	1.45854e+07	2.16156e+07	2.2978e+07	9.49504e+06	2.00116e+07	1.84527e+07
Psoralidin	C20 H16 O5	336.099	5.954	335.092	C10523	2	No results	No results	Full match	Phenylpropanoids and polyketides	Isoflavonoids	991793	928602	1.26538e+06	5.69167e+06	2.28412e+06	7.10388e+06	2.01102e+06	1.53943e+07	2.80528e+06	3.49425e+06	3.78919e+06
Quercetin 3-alpha-L-arabinofuranoside (Avicularin)	C20 H18 O11	434.084	5.741	433.077		2	No results	No results	Full match	Phenylpropanoids and polyketides	Flavonoids	4.34895e+06	1.67496e+07	4.55819e+06	2.07358e+08	1.3705e+07	7.49264e+06	4.49026e+06	1.8323e+07	2.58444e+07	2.56126e+07	2.40317e+07
Rehmannioside A	C21 H32 O15	524.173	4.841	523.165		2	No results	No results	Full match	Lipids and lipid-like molecules	Prenol lipids	1.80832e+07	2.3564e+07	2.831e+07	2.56033e+07	4.72309e+06	1.1012e+07	1.15304e+07	9.16153e+06	1.78259e+07	1.82476e+07	2.15391e+07
Resveratrol	C14 H12 O3	228.078	5.766	227.071	C03582	2	No results	No results	Full match	Phenylpropanoids and polyketides	Stilbenes	1.48221e+07	1.11428e+07	4.78533e+06	6.19404e+07	2.32941e+06	1.43689e+06	1.49761e+06	2.02066e+07	1.54432e+07	1.39236e+07	1.6512e+07
Rhapontigenin	C15 H14 O4	258.088	5.643	257.081		2	No results	No results	Full match	Phenylpropanoids and polyketides	Stilbenes	3.20593e+07	8.79604e+06	9.19276e+06	1.16896e+07	6.62776e+06	2.15758e+06	2.08423e+06	3.48731e+06	6.05109e+06	7.53441e+06	8.11456e+06
Riboflavin-5'-monophosphate	C17 H21 N4 O9 P	456.106	1.465	455.098		2	No results	No results	Full match	Nucleosides, nucleotides, and analogues	Flavin nucleotides	5.49398e+06	5.33446e+06	3.72469e+06	1.33674e+07	1.49326e+06	4.74993e+06	5.34299e+06	8.43019e+06	5.98837e+06	4.50156e+06	5.14131e+06
R-Notoginsenoside R2	C41 H70 O13	770.481	6.24	769.474		2	No results	No results	Full match	Lipids and lipid-like molecules	Prenol lipids	559480	812699	519548	2.71022e+06	645291	517942	1.11384e+06	477581	614276	568269	637888
Rosavin	C20 H28 O10	428.167	5.58	427.16		2	No results	No results	Full match	Lipids and lipid-like molecules	Fatty Acyls	6.21656e+07	7.22711e+07	3.16197e+07	5.34126e+07	7.43179e+07	4.87563e+07	3.37459e+07	3.91842e+07	4.28182e+07	4.82282e+07	5.09746e+07
Rutin	C27 H30 O16	610.152	5.446	609.145	C05625	1	Full match	Full match	Full match	Phenylpropanoids and polyketides	Flavonoids	644059	2.48151e+06	4.2214e+06	1.38381e+07	6.57889e+06	5.74484e+06	1.35468e+07	2.08661e+07	8.84942e+06	8.65291e+06	1.14097e+07
S-(5-Adenosy)-L-Homocysteine	C14 H20 N6 O5 S	384.12	5.996	383.113		2	No results	No results	Full match	Nucleosides, nucleotides, and analogues	5'-deoxyribonucleosides	5.97754e+06	7.63021e+06	8.99111e+06	3.65148e+07	3.04098e+06	5.2964e+06	5.34741e+06	1.17885e+07	1.06604e+07	9.53787e+06	9.91118e+06
Salicylic acid O-glucoside	C13 H16 O8	300.084	4.649	299.077		2	No results	No results	Full match			3.61459e+07	5.54733e+07	5.12158e+07	3.38539e+07	3.92171e+07	2.96287e+07	2.88928e+07	3.66288e+07	3.96352e+07	3.75426e+07	4.59207e+07
Salvianolic acid F	C17 H14 O6	314.079	5.417	313.072		2	No results	No results	Full match	Phenylpropanoids and polyketides	Stilbenes	179199	151195	249832	201070	814684	119155	316543	549952	187893	117688	132718
Santacruzamate A	C15 H22 N2 O3	278.162	5.452	277.155		2	No results	No results	Full match	Organic acids and derivatives	Carboxylic acids and derivatives	3.10245e+06	1.37082e+06	1.85116e+06	3.04925e+06	746343	2.2898e+06	3.14017e+06	937925	2.59603e+06	2.64931e+06	2.56294e+06
Sauchinone	C20 H20 O6	356.125	5.996	355.118		2	No results	No results	Full match	None	None	2.06155e+06	4.18599e+06	4.16548e+06	1.48475e+07	1.78087e+06	2.3242e+06	1.63527e+06	6.42072e+06	3.8829e+06	3.56213e+06	4.37566e+06
Schisandrin C	C22 H24 O6	384.159	6.3	429.157		2	No results	No results	Full match	Phenylpropanoids and polyketides	Tannins	1.52555e+06	1.94684e+06	4.36628e+06	1.66231e+07	1.39501e+06	1.94279e+06	3.62704e+06	4.97642e+06	2.27236e+06	3.13917e+06	3.64044e+06
Scutellarein	C15 H10 O6	286.047	6.649	285.04	C10184	2	No results	No results	Full match	Phenylpropanoids and polyketides	Flavonoids	4.39046e+06	5.55697e+06	4.23887e+06	7.07063e+06	633460	906871	774504	1.2429e+06	1.9819e+06	2.96756e+06	2.17448e+06
Sec-O-Glucosylhamaudol	C21 H26 O10	438.152	5.467	437.144		2	No results	No results	Full match	Organoheterocyclic compounds	Benzopyrans	1.56902e+07	4.37859e+07	2.63811e+07	7.11946e+07	1.16416e+07	3.23094e+07	1.32752e+07	5.96452e+07	4.03637e+07	4.15691e+07	3.83637e+07
Selgin C-hexoside	C22 H22 O12	478.11	4.913	477.102		2	No results	No results	Full match			602646	970097	1.09544e+06	903965	1.33161e+06	1.47411e+06	429183	405516	714231	1.06295e+06	1.01065e+06
Sesamoside	C17 H24 O12	420.125	1.185	419.118		2	No results	No results	Full match	Organic oxygen compounds	Organooxygen compounds	4.36117e+06	7.9235e+06	2.01217e+06	1.17314e+06	7.56156e+06	1.336e+07	6.92065e+06	5.54515e+06	9.95816e+06	8.86158e+06	1.0259e+07
Shikonin	C16 H16 O5	288.099	5.644	287.092	C17412	2	No results	No results	Full match	Benzenoids	Naphthalenes	2.42561e+06	4.42589e+06	6.35034e+06	8.07796e+06	454120	3.44853e+06	2.01086e+06	8.45736e+06	1.9868e+06	3.65569e+06	4.28219e+06
Sibiricose A5	C22 H30 O14	518.162	5.5	517.154		2	No results	No results	Full match	Phenylpropanoids and polyketides	Cinnamic acids and derivatives	3.60153e+07	3.05818e+07	1.05148e+08	1.3322e+07	4.05098e+07	7.52772e+07	2.12459e+07	2.52583e+07	4.67298e+07	4.34398e+07	4.44522e+07
Sibiricose A6	C23 H32 O15	548.174	5.424	547.166		2	No results	No results	Full match	Phenylpropanoids and polyketides	Cinnamic acids and derivatives	2.2714e+06	2.90562e+06	3.30782e+06	862316	1.44386e+06	3.17492e+06	4.06111e+06	1.11324e+06	2.33654e+06	2.03393e+06	2.60499e+06
Sibirioside A	C21 H28 O12	472.157	5.384	471.15		2	No results	No results	Full match	Phenylpropanoids and polyketides	Cinnamic acids and derivatives	1.86566e+08	1.55717e+08	2.45473e+08	1.39546e+08	1.69581e+08	9.85355e+07	1.40996e+08	1.01306e+08	1.33034e+08	1.50738e+08	1.42816e+08
Skimmin	C15 H16 O8	324.084	5.526	323.076		2	No results	No results	Full match	Phenylpropanoids and polyketides	Coumarins and derivatives	3.6053e+07	5.51484e+07	7.20734e+07	9.38898e+06	4.43555e+07	3.53565e+07	3.66063e+07	1.78337e+07	2.73749e+07	3.24454e+07	5.14495e+07
S-Lactoylglutathione	C13 H21 N3 O8 S	379.104	5.185	378.096		2	No results	Full match	Full match	Organic acids and derivatives	Carboxylic acids and derivatives	4.45829e+06	3.7392e+06	2.46943e+06	2.74949e+06	9.08959e+06	1.35255e+07	1.13621e+07	9.91009e+06	9.33225e+06	7.96184e+06	7.96624e+06
Sphingosine (d18:1)	C18 H37 N O2	345.287	8.606	344.28		2	Invalid mass	No results	No results			2.20131e+06	3.57674e+06	3.82527e+06	2.75332e+06	688564	749849	784017	641479	746069	1.44281e+06	1.00869e+06
Stachyose	C24 H42 O21	666.221	1.369	665.214	C01613	2	No results	Full match	Full match	Organic oxygen compounds	Organooxygen compounds	4.00982e+08	3.91952e+07	2.97515e+07	3.46667e+07	1.2015e+07	2.43198e+08	3.32007e+08	3.44267e+07	2.09444e+08	1.58592e+08	1.85978e+08
Succinic acid	C4 H6 O4	118.025	2.424	117.018	C00042	2	Invalid mass	Invalid mass	No results	Organic acids and derivatives	Carboxylic acids and derivatives	3.84196e+08	2.2856e+08	3.44325e+08	6.14336e+08	2.98309e+08	1.18418e+09	1.15635e+09	8.02055e+08	6.69437e+08	7.7643e+08	7.44856e+08
Sucrose	C12 H22 O11	342.115	1.714	341.108	C00089	1	Full match	Full match	Full match	Organic oxygen compounds	Organooxygen compounds	2.84937e+09	4.47586e+09	3.55073e+09	3.2243e+09	2.96454e+09	3.37965e+09	4.16917e+09	3.71821e+09	3.61136e+09	3.39251e+09	3.72852e+09
Sugiol	C20 H28 O2	300.208	8.803	299.201		2	No results	No results	Full match	Lipids and lipid-like molecules	Prenol lipids	561828	435703	541424	497746	730602	587863	692962	748909	966677	861451	1.10346e+06
Sweroside	C16 H22 O9	358.126	5.77	357.119	C17071	2	No results	No results	Full match	Organic oxygen compounds	Organooxygen compounds	5.28373e+06	5.20299e+07	8.24831e+07	7.31933e+08	4.08182e+06	2.12035e+07	1.96627e+07	2.9193e+08	1.20429e+08	1.40511e+08	1.1723e+08
Syringetin	C17 H14 O8	346.071	1.098	345.063	C11620	2	No results	No results	Full match	Phenylpropanoids and polyketides	Flavonoids	331406	680435	407304	215365	91694.2	125010	109778	121346	176640	192868	117722
Tangeretin	C20 H20 O7	372.12	5.729	371.113	C10190	2	No results	No results	Full match	Phenylpropanoids and polyketides	Flavonoids	1.57453e+07	1.0523e+07	1.15352e+07	3.25942e+07	1.1087e+07	7.28995e+06	1.27716e+07	2.40819e+07	1.31826e+07	9.81561e+06	1.45921e+07
Tanshinone I	C18 H12 O3	276.077	5.549	275.07		2	No results	No results	Full match	Lipids and lipid-like molecules	Prenol lipids	393006	316741	425385	666505	3.6051e+06	1.97126e+06	1.0161e+06	1.58963e+06	1.02595e+06	979285	1.10919e+06
Taxifolin	C15 H12 O7	304.058	5.706	303.05	C01617	2	No results	No results	Full match	Phenylpropanoids and polyketides	Flavonoids	5.20511e+06	3.40268e+06	2.3379e+06	3.05247e+06	1.24064e+06	1.28748e+06	1.07632e+06	1.28915e+06	1.37277e+06	1.60368e+06	1.93348e+06
Tenuifoliside A	C31 H38 O17	682.211	5.427	681.204		2	No results	No results	Full match	Phenylpropanoids and polyketides	Cinnamic acids and derivatives	2.49369e+06	1.02284e+06	596916	758991	509576	623641	508224	636291	708592	591408	694974
Tenuifoliside B	C30 H36 O17	668.195	5.388	667.188		2	No results	No results	Full match	Phenylpropanoids and polyketides	Cinnamic acids and derivatives	4.10798e+07	8.55289e+06	1.62972e+07	1.28526e+07	2.45417e+06	2.46733e+06	1.37383e+06	3.79791e+06	5.60402e+06	5.27086e+06	6.93473e+06
Theophylline	C7 H8 N4 O2	180.062	1.613	179.055	C07130	2	Invalid mass	Invalid mass	No results	Organoheterocyclic compounds	Imidazopyrimidines	9.91178e+08	1.00263e+09	8.20077e+08	7.43108e+08	7.13181e+08	1.30104e+09	1.11229e+09	7.38096e+08	8.73004e+08	1.05262e+09	1.04593e+09
Theophylline-7-acetic acid	C9 H10 N4 O4	238.071	1.169	237.064		2	No results	No results	Full match	Organoheterocyclic compounds	Imidazopyrimidines	639772	1.75118e+06	674473	775080	2.58479e+06	3.18911e+06	1.74397e+06	634550	2.61684e+06	2.08811e+06	2.47091e+06
Threonyl carbamoyl adenosine	C15 H20 N6 O8	412.136	5.426	411.128		2	No results	No results	Full match	Nucleosides, nucleotides, and analogues	Purine nucleosides	2.42707e+07	3.71084e+07	1.60923e+07	1.58145e+07	2.78919e+07	2.28878e+07	2.16296e+07	2.45612e+07	2.54782e+07	1.82799e+07	1.8682e+07
Thymidine	C10 H14 N2 O5	242.09	4.812	241.082	C00214	2	No results	No results	Full match	Nucleosides, nucleotides, and analogues	Pyrimidine nucleotides	1.60402e+07	1.67077e+07	2.30486e+07	2.46769e+07	1.35054e+07	9.69487e+06	1.54075e+07	1.62129e+07	1.50416e+07	1.74506e+07	1.80214e+07
Toddalolactone	C16 H20 O6	308.125	5.737	307.118		2	No results	No results	Full match	Phenylpropanoids and polyketides	Coumarins and derivatives	556370	808458	616867	1.37617e+06	467370	889802	735371	2.56592e+06	1.17672e+06	777678	801636
Toosendanin	C30 H38 O11	574.244	8.877	573.237		2	No results	No results	Full match	Lipids and lipid-like molecules	Prenol lipids	565503	794609	412533	409955	1.18408e+06	5.34728e+06	2.60368e+06	2.44278e+06	1.38323e+06	1.11202e+06	1.82753e+06
trans-10-Heptadecenoic Acid	C17 H32 O2	268.24	10.018	267.232		1	Full match	No results	No results	Lipids and lipid-like molecules	Fatty Acyls	5.95755e+06	3.57275e+06	4.05846e+06	3.41764e+06	2.40494e+06	2.00252e+06	1.97364e+06	3.24601e+06	2.51102e+06	3.44996e+06	3.3158e+06
trans-Aconitic acid	C6 H6 O6	174.015	4.718	173.008	C02341	2	Invalid mass	Invalid mass	No results	Organic acids and derivatives	Carboxylic acids and derivatives	1.5772e+09	1.07529e+09	1.32624e+09	1.25685e+09	1.1471e+09	1.7585e+09	1.582e+09	1.19416e+09	9.02224e+08	1.13762e+09	1.74879e+09
trans-Petroselinic Acid	C18 H34 O2	282.255	9.324	281.248		1	Full match	No results	Full match	Lipids and lipid-like molecules	Fatty Acyls	7.40096e+06	1.05903e+07	1.29585e+07	1.09921e+07	1.15397e+07	2.7521e+07	2.52169e+07	1.88816e+07	1.21578e+07	1.42981e+07	1.65172e+07
Tricin 4'-O-(beta-guaiacylglyceryl) ether	C27 H26 O11	526.15	3.647	525.143		2	No results	No results	Full match	Lignans, neolignans and related compounds	Lignan glycosides	1.40668e+06	2.90674e+06	1.78072e+07	3.62076e+07	3.59748e+06	3.48974e+06	1.36003e+07	4.95722e+07	7.04292e+06	1.02437e+07	1.00624e+07
Tricin 5-O-hexoside	C23 H24 O12	492.126	5.768	491.118		2	No results	No results	Full match			1.66922e+06	2.44221e+06	1.76575e+06	1.80421e+06	836882	686687	181447	951596	888954	971254	1.36467e+06
Triethyl citrate	C12 H20 O7	276.12	4.949	275.113		2	No results	No results	Full match	Organic acids and derivatives	Carboxylic acids and derivatives	1.08104e+06	1.29049e+06	539884	816839	1.739e+06	356049	1.21252e+06	696129	789666	1.35486e+06	1.24617e+06
Trilobatin	C21 H24 O10	436.136	5.573	435.128		2	No results	No results	Full match	Phenylpropanoids and polyketides	Flavonoids	9.66355e+06	8.22665e+06	7.56982e+06	1.0966e+07	3.85508e+06	4.30582e+06	4.33966e+06	7.64737e+06	6.2673e+06	6.13933e+06	8.04656e+06
Troxerutin	C33 H42 O19	742.232	5.285	741.224		2	No results	No results	Full match	Phenylpropanoids and polyketides	Flavonoids	1.41477e+08	1.956e+08	2.41922e+08	1.18498e+09	4.55285e+07	3.79311e+07	6.84523e+07	1.46018e+08	3.00898e+08	2.71189e+08	2.72929e+08
Typhaneoside	C34 H42 O20	770.226	5.351	769.219		2	No results	No results	Full match	Phenylpropanoids and polyketides	Flavonoids	8.55046e+07	1.43558e+08	5.02746e+07	5.42776e+07	3.41229e+07	5.24999e+07	2.35125e+07	3.28724e+07	6.94386e+07	5.7979e+07	5.53519e+07
Tyrosylalanine	C12 H16 N2 O4	252.11	2.573	251.103		2	No results	Full match	No results	Organic acids and derivatives	Carboxylic acids and derivatives	4.38115e+06	1.0081e+07	4.44516e+06	1.05438e+07	1.01292e+06	1.74073e+06	1.30769e+06	2.00965e+06	3.82899e+06	4.44888e+06	3.7699e+06
Uridine	C9 H12 N2 O6	244.069	1.996	243.062	C00299	1	Full match	Full match	Full match	Nucleosides, nucleotides, and analogues	Pyrimidine nucleosides	5.36343e+07	5.92964e+07	1.17899e+08	1.52635e+08	4.38924e+07	3.99382e+07	7.48717e+07	8.5322e+07	6.0454e+07	6.68948e+07	5.85878e+07
Uridine diphosphate glucose	C15 H24 N2 O17 P2	566.054	12.008	565.047	C00029	2	No results	Full match	Full match			1.99396e+06	1.6431e+06	6.04156e+06	5.37999e+06	5.31926e+06	3.92892e+06	5.43987e+06	5.32689e+06	2.675e+06	3.13125e+06	3.55127e+06
Uridine monophosphate (UMP)	C9 H13 N2 O9 P	324.036	1.807	323.028		1	Full match	Full match	Full match	Nucleosides, nucleotides, and analogues	Pyrimidine nucleotides	5.5467e+08	8.99685e+08	8.51318e+08	5.92998e+08	1.6791e+09	1.55161e+09	9.83381e+08	1.37853e+09	1.04914e+09	1.17414e+09	1.22999e+09
Uridine-5-diphosphoacetylglucosamine	C17 H27 N3 O17 P2	607.093	1.544	606.085		2	No results	Invalid mass	No results	Nucleosides, nucleotides, and analogues	Pyrimidine nucleotides	1.81316e+07	3.53612e+07	5.25796e+07	2.6168e+07	5.09259e+07	2.62302e+07	2.65139e+07	4.61971e+07	2.63582e+07	2.54745e+07	1.24942e+07
Ursolic acid	C30 H48 O3	456.36	9.148	455.353	C08988	1	Full match	No results	Full match	Lipids and lipid-like molecules	Prenol lipids	953050	2.61297e+06	1.62932e+06	1.78524e+08	681799	581416	1.33381e+06	1.54202e+06	1.55482e+07	1.91024e+07	1.7909e+07
Verbascoside	C29 H36 O15	624.205	5.398	623.197	C10501	2	No results	No results	Full match	Phenylpropanoids and polyketides	Cinnamic acids and derivatives	3.20254e+07	8.97725e+06	8.95047e+06	9.31059e+06	3.60713e+06	1.71845e+06	2.10026e+06	7.05721e+06	7.73308e+06	5.97713e+06	8.54023e+06
Verbenalin	C17 H24 O10	388.136	5.367	387.129	C09802	2	No results	No results	Full match	Lipids and lipid-like molecules	Prenol lipids	7.08534e+07	3.63044e+07	3.42338e+07	7.31412e+06	1.46217e+07	9.03595e+06	1.0855e+07	1.97364e+06	1.48314e+07	1.48662e+07	1.88864e+07
Xanthine	C5 H4 N4 O2	152.032	1.976	151.025	C00385	2	Invalid mass	Invalid mass	No results	Organoheterocyclic compounds	Imidazopyrimidines	2.51616e+07	6.59875e+06	5.08407e+06	8.33788e+06	3.42362e+06	3.72957e+07	4.68419e+07	5.78037e+06	3.29255e+07	3.79617e+07	3.72797e+07
Xanthosine	C10 H12 N4 O6	284.075	4.571	283.068	C01762	2	No results	Full match	Full match	Nucleosides, nucleotides, and analogues	Purine nucleosides	5.6741e+07	5.24488e+07	5.462e+07	1.26586e+08	3.47664e+07	2.888e+07	3.40523e+07	1.10139e+08	5.33574e+07	4.31311e+07	7.16011e+07
Yuheinoside	C16 H24 O9	360.141	4.923	359.134		2	No results	No results	Full match	Lipids and lipid-like molecules	Prenol lipids	3.081e+06	2.05922e+06	1.18689e+06	2.12338e+06	789385	884277	3.03001e+06	1.16192e+06	1.37692e+06	1.43765e+06	1.55942e+06
α,α-Trehalose	C12 H22 O11	342.116	1.363	341.108	C01083	1	Full match	Full match	Full match	Organic oxygen compounds	Organooxygen compounds	3.53784e+10	4.24435e+10	3.75661e+10	4.17606e+10	2.94952e+10	3.13672e+10	3.79582e+10	4.20208e+10	3.89742e+10	3.90274e+10	3.86011e+10
α-D-Glucose-1,6-bisphosphate	C6 H14 O12 P2	304.018	1.487	303.011		2	No results	Invalid mass	No results	Organic oxygen compounds	Organooxygen compounds	1.51769e+07	3.28815e+06	1.3015e+07	1.13047e+07	5.2007e+07	1.41876e+07	1.81456e+07	1.53853e+07	1.27845e+07	1.79903e+07	2.03166e+07
Note:
1.Metabolite identification follows this priority hierarchy: mzCloud > mzVault > MassList.
2.Full match: Feature fully matches a metabolite entry within mass tolerance range;
3.No results: No metabolite matches detected within mass tolerance;
4.Not the top hit: Feature matches non-optimal metabolites in lower-priority databases;
5.Partial match: Matched metabolites share molecular formula but differ in nomenclature from higher-priority database identifications;
6.Invalid mass: Parent ion exceeds mass tolerance in mzCloud, yet product ion fragments align with database entries;
7.No match: Discordant metabolite identification across all hierarchical databases.
