# Supplementary material for: Comparative Phytochemical Analysis of Gastrodiae Rhizoma Peel and Core and Their Lifespan-Extending Potential in Caenorhabditis elegans
Source: Molecules. 2025 Aug 23;30(17):3474. doi: 10.3390/molecules30173474 (PMC12430696; doi:10.3390/molecules30173474)
Supplement: Supplementary file 1 [file molecules-30-03474-s001.zip › Supplementary Table S8.xlsx]

## Sheet: Sheet1
ID		Spectrum File
blank
QC1
QC2
QC3
TP1
TP2
TP3
TP4
TR1
TR2
TR3
TR4
