# Supplementary material for: Comparative Phytochemical Analysis of Gastrodiae Rhizoma Peel and Core and Their Lifespan-Extending Potential in Caenorhabditis elegans
Source: Molecules. 2025 Aug 23;30(17):3474. doi: 10.3390/molecules30173474 (PMC12430696; doi:10.3390/molecules30173474)
Supplement: Supplementary file 1 [file molecules-30-03474-s001.zip › Supplementary Table S10.xlsx]

## Sheet: Supplementary Table S10
Name	TP1	TP2	TP3	TP4	TR1	TR2	TR3	TR4	VIP	Log2FC	p-value
(1E)-5-hydroxy-1,7-diphenylhept-1-en-3-one	4.70822e+06	8.56949e+06	8.42954e+06	6.70206e+06	2.15824e+08	2.95532e+08	65381546	4.33111e+07	2.0988	-4.4479	0.001106
(3R)-8-hydroxy-3-(4-hydroxyphenyl)-3,4-dihydro-1H-2-benzopyran-1-one	4.38758e+06	2.94748e+06	2.16115e+06	7.18711e+06	708494	546884	749219	805515	1.58318	2.5697	0.00082178
2-({2-[(3-methyl-5-cinnolinyl)amino]-2-oxoethyl}sulfanyl)acetic acid	2.54259e+06	3.17187e+06	2.18267e+06	2.32376e+06	1.18403e+07	2.16133e+07	6.327e+06	2.02373e+07	1.61488	-2.5539	0.0013413
2-[2-(2-furyl)vinyl]-4H-3,1-benzoxazin-4-one	1.36029e+07	3.62178e+06	3.67295e+06	1.09549e+07	1.55861e+06	1.36049e+06	1.76646e+06	1.90348e+06	1.39182	2.2733	0.0078281
2-[3-(4-pyridyl)-1H-1,2,4-triazol-5-yl]pyridine	8.46232e+06	1.37279e+07	8.91555e+06	6.30355e+06	1.95041e+08	6.84409e+07	9.65523e+07	1.43942e+08	1.99323	-3.7519	9.46e-05
2-oxa-4-azatetracyclo[6.3.1.1~6,10~.0~1,5~]tridecan-3-one	3.43471e+06	4.6332e+06	3.83645e+06	4.39727e+06	3.67338e+07	1.1796e+08	2.11997e+07	1.61571e+07	1.81509	-3.5584	0.0028948
3-Furfuryl 2-pyrrolecarboxylate	5.05549e+06	5.12307e+06	4.28417e+06	7.77771e+06	1.27686e+08	1.6328e+08	6.70795e+07	1.40189e+08	2.25488	-4.4856	1.16e-05
3-hydroxy-3-methylpentanedioic acid	6.64556e+06	9.70818e+06	1.03639e+07	4.64591e+06	4.7013e+07	4.89729e+07	1.82647e+07	2.23109e+07	1.44923	-2.1224	0.0039254
3,4,5-trihydroxy-6-methyloxan-2-yl 2-(methylamino)benzoate	1.31968e+07	2.47855e+07	7.18454e+06	6.26402e+06	1.11931e+08	1.49786e+08	7.43147e+07	4.64306e+07	1.73381	-2.8946	0.0022052
4-(2,3-dihydro-1H-indol-1-yl)-1-phenyl-1H-pyrazolo[3,4-d]pyrimidine	6.55861e+08	1571184938	1481775606	2778920332	2.72351e+08	4.02955e+08	385525046	5.41154e+08	1.30243	2.0179	0.0073511
4-amino-2-(2,4-dimethoxyanilino)-5-pyrimidinecarbonitrile	2.57402e+07	5.46695e+07	4.57427e+07	1.16754e+08	1.8296e+08	3.50418e+08	1.7426e+08	2.64014e+08	1.51385	-2	0.0054765
4-methyl-2-oxo-8-propyl-2H-chromen-7-yl (dimethylamino)methanethioate	8.8625e+06	3.32286e+07	7.42134e+06	6.31975e+06	7.63331e+07	3.08096e+08	8.40855e+07	9.24495e+07	1.85866	-3.3287	0.003211
4-Pyridoxic acid	2.95557e+07	2.72653e+07	1.5748e+07	1.32422e+07	1.36159e+08	3.30371e+08	8.2067e+07	9.46837e+07	1.68986	-2.9062	0.0021101
4,6,8-trihydroxy-7-methoxy-3-methyl-3,4-dihydro-1H-2-benzopyran-1-one	4.95255e+06	6.92897e+06	7.02645e+06	7.85467e+06	3.55618e+07	2.30984e+07	1.92995e+07	3.18743e+07	1.50043	-2.037	0.00019309
5-Aminosalicylic Acid	1.68906e+07	1.24808e+07	3.46392e+07	1.44833e+07	8.67789e+07	1.81516e+08	7.47867e+07	6.97136e+07	1.58537	-2.3948	0.0018767
5,7-dimethyl-4-oxo-4H-chromene-3-carbonitrile	1.98294e+06	1.88628e+06	1.6855e+06	1.37711e+06	1.94192e+07	9.63925e+07	9.02559e+06	2.34162e+07	2.0382	-4.4187	0.0017311
6-(3-hydroxybutan-2-yl)-5-(hydroxymethyl)-4-methoxy-2H-pyran-2-one	1.04393e+07	8.50278e+06	5.19023e+06	1.86013e+07	1.56888e+06	1.15179e+06	1.10388e+06	1.09684e+06	1.76032	3.1182	0.00030186
6-(Dimethylamino)purine	4.77495e+06	1.02305e+07	2.99497e+06	3.41866e+06	1.9864e+07	3.29818e+07	1.98624e+07	2.44126e+07	1.54108	-2.1809	0.0017063
6-methyl-7-nitro-2,3-dihydro-1,4-benzodioxine	4.08484e+06	5.1382e+06	4.7193e+06	4.93343e+06	6.34104e+07	6.40972e+07	3.70715e+07	3.85391e+07	1.95979	-3.4277	6.14e-06
8-(1,2-dihydroxy-3-methylbut-3-en-1-yl)-7-methoxy-2H-chromen-2-one	481010	588927	588105	489363	1.57716e+06	6.72907e+06	1.17043e+06	3.68161e+06	1.52604	-2.6153	0.0077496
Arbutin	4.94059e+06	2.08267e+07	9.29749e+06	9.68728e+06	3.53388e+07	7.99406e+07	9.70403e+07	3.45742e+07	1.55596	-2.4639	0.0048813
Daidzein	1150736922	5.90995e+08	1.97728e+08	4.65596e+08	6.70101e+07	6.89267e+07	2.10498e+07	1.2863e+07	1.9635	3.8237	0.0028297
Dihydrolycorine	442912	465389	516817	521697	1.64492e+06	3.09263e+06	1.72601e+06	1.77225e+06	1.50858	-2.0808	9.51e-05
Eurycomanone	249147	256365	269913	292519	4.15665e+06	5.78015e+06	1.43888e+06	1.76598e+06	1.94377	-3.6212	0.00042273
Gamma-Glu-Leu	2.29964e+06	1.38907e+06	1.42888e+06	1.18506e+06	7.90902e+06	3.95712e+07	1.05006e+07	6.23444e+06	1.73514	-3.3489	0.0032714
Gramine	2.9329e+06	1.01849e+07	6.39294e+06	3.3173e+06	3.89444e+07	4.13885e+07	3.02773e+07	2.45811e+07	1.68521	-2.5661	0.00097722
Hippuric Acid	4.02158e+06	4.27207e+06	4.5267e+06	4.42199e+06	3.4963e+07	7.96063e+07	1.83144e+07	4.00136e+07	1.8715	-3.3259	0.00036789
Kinetin	2.17088e+07	4.7376e+07	1.73008e+07	5.36481e+07	1470182521	1949352837	6.91493e+08	1660999940	2.48158	-5.3652	4.71e-05
L-Glutamine	9.392e+08	1275635270	8.05445e+08	9.90285e+08	9.52105e+07	174980867	1.56269e+08	1.45003e+08	1.76845	2.8111	2.06e-05
L-Lysine	7.09679e+08	1274231981	1080803485	5.64421e+08	1.87221e+08	9.24944e+07	3.27438e+08	1.85307e+08	1.5641	2.1952	0.0027071
LPC 15:0	3.2312e+07	4.34748e+07	86062736	7.19495e+07	1.62331e+08	2.54018e+08	374257972	3.20753e+08	1.53595	-2.249	0.001554
LPC 15:1	7.40606e+06	6.78643e+06	1.44768e+07	1.01952e+07	4.11125e+07	4.30304e+07	5.35333e+07	3.54638e+07	1.54083	-2.1554	0.00020894
LPC 17:2	4.36263e+06	4.48915e+06	8.24221e+06	9.13416e+06	1.0816e+07	2.47789e+07	3.42143e+07	4.35744e+07	1.38984	-2.112	0.0082241
methyl 3,3,3-trifluoro-2-hydroxy-2-[(2-phenoxyacetyl)amino]propanoate	1.19997e+07	5.13198e+06	4.4782e+06	7.40172e+06	151867374	2.33598e+08	8.84596e+07	1.57939e+08	2.23394	-4.4449	4.56e-05
Methylenesuccinic acid	549053322	8.36346e+08	3.3405e+08	1.44984e+08	4414007983	5489140881	3036108205	1515621753	1.7182	-2.9547	0.0039888
Muramic acid	9.49053e+08	1973712593	1235908125	1387348331	7294196978	9749646771	6174231593	9684310724	1.70169	-2.5687	7.66e-05
N'2-[4-(trifluoromethyl)benzylidene]-3-aminopyrazine-2-carbohydrazide	4.26018e+06	4.2995e+06	3.45154e+06	4.53682e+06	1.98447e+07	7.66999e+07	1.87569e+07	1.88021e+07	1.70528	-3.0186	0.0017582
N-(3-Indolylacetyl)-L-Alanine	6.28762e+06	1.20387e+07	4.96737e+06	5.76873e+06	4.40713e+07	4.67405e+07	2.29819e+07	7.22626e+07	1.68328	-2.6785	0.00096003
N-[(Tert-butoxy)carbonyl]-L-tryptophan	4.7029e+06	4.33966e+06	4.70393e+06	4.34278e+06	4.28041e+07	193553835	27056873	2.00532e+07	1.86924	-3.97	0.0036663
N1-(2,3-dihydro-1,4-benzodioxin-6-yl)acetamide	6.79616e+06	1.15565e+07	9.0467e+06	1.15252e+07	4.00621e+07	1.26036e+08	2.27895e+07	9.54604e+07	1.65924	-2.8689	0.0047933
N1-(3,4-dimethoxyphenethyl)-4-methylbenzene-1-sulfonamide	1.03614e+07	1.32249e+06	6.68945e+06	2.76555e+06	4.26045e+07	3.6541e+07	1.78938e+07	2.34001e+07	1.64685	-2.5103	0.007808
N6-Me-Adenosine	6.94182e+08	1251444337	4.73782e+08	408766383	4015821863	2800704029	2413194900	2187748882	1.45359	-2.0133	0.0020466
N8-Acetylspermidine	4.26681e+07	2.66474e+07	3.0177e+07	2.4e+07	7.28522e+06	4.38214e+06	9.97804e+06	8.3114e+06	1.52215	2.0435	0.00056627
O-Phospho-L-Tyrosine	214613	125803	124902	186762	3.17401e+06	4.12283e+06	2.52076e+06	679628	2.00001	-4.0088	0.00082435
p-Aminocinnamic acid	3.39817e+06	3.08934e+06	3.24424e+06	3.63263e+06	2.46783e+07	3.44236e+07	1.70229e+07	2.76637e+07	1.82182	-2.9572	1.09e-05
PC (18:4e/22:6)	1.76191e+07	7.32528e+07	4.11186e+07	4.5114e+07	1.10811e+07	8.43601e+06	7.02826e+06	1.16204e+07	1.40247	2.2142	0.0040787
PE (17:1/17:2)	4.54539e+07	4.66522e+07	1.05175e+08	6.10406e+07	1.95143e+07	6.43351e+06	1.67157e+07	1.77442e+07	1.46931	2.0964	0.0038593
Pipecolic acid	6.54268e+08	1140479205	9.76123e+08	4.95495e+08	1.73407e+08	7.81032e+07	3.02334e+08	1.5658e+08	1.56954	2.2009	0.0032999
Pyrrole-2-carboxylic acid	1.42177e+07	1.01169e+07	1.28296e+07	1.00449e+07	76487075	1.35118e+08	7.58395e+07	5.55538e+07	1.75244	-2.8611	7.83e-05
Scopoletin	1.08125e+07	1.22136e+07	6.61627e+06	7.39285e+06	5.59023e+07	5.57551e+07	1.8442e+07	2.17839e+07	1.37982	-2.036	0.0074088
Sodium Houttuyfonate	4.56863e+06	6.44051e+06	1.02655e+07	6.15419e+06	1.07946e+06	1.06401e+06	1.37784e+06	1.36452e+06	1.6336	2.489	8.79e-05
Stigmasterol	4.92143e+07	6.23701e+07	6.94983e+07	5.05158e+07	1.04276e+07	1.14039e+07	1.08731e+07	1.50284e+07	1.5894	2.2786	1.04e-05
T-2 Triol	2.52513e+06	3.26238e+06	2.50131e+06	3.94318e+06	9.53555e+06	2.7905e+07	2.71965e+07	7.20958e+06	1.5134	-2.5543	0.0046128
Timosaponin A1	1.93231e+08	2.30695e+08	2.19388e+08	1.87988e+08	5.69306e+06	6.33034e+06	5.69584e+06	9.06469e+06	2.3624	4.9559	1.22e-07
