# Supplementary material for: Comparative Phytochemical Analysis of Gastrodiae Rhizoma Peel and Core and Their Lifespan-Extending Potential in Caenorhabditis elegans
Source: Molecules. 2025 Aug 23;30(17):3474. doi: 10.3390/molecules30173474 (PMC12430696; doi:10.3390/molecules30173474)
Supplement: Supplementary file 1 [file molecules-30-03474-s001.zip › Supplementary Table S11.xlsx]

## Sheet: Supplementary Table S11
Name	TP1	TP2	TP3	TP4	TR1	TR2	TR3	TR4	VIP	Log2FC	p-value
2'-Deoxyadenosine	6.222e+07	1.58684e+08	9.04866e+07	9.11155e+07	4.20067e+08	5.6442e+08	2.85002e+08	6.65964e+08	1.77734	-2.2656	0.0010641
3,8,9-trihydroxy-10-propyl-3,4,5,8,9,10-hexahydro-2H-oxecin-2-one	1.41393e+07	3.31073e+07	2.64385e+07	1.03975e+07	5.09989e+06	4.53175e+06	6.41633e+06	3.28229e+06	1.641	2.1209	0.0036878
4,5-Dicaffeoylquinic acid	3.30608e+07	5.37005e+07	3.61188e+07	4.0608e+07	1.5626e+08	2.3033e+08	1.39581e+08	210057398	1.78028	-2.171	8e-05
6-Benzyladenine	1.98383e+06	3.86285e+06	7.74895e+06	6.49398e+06	264385	318899	539719	349949	2.24032	3.7697	0.00031369
Cysteinylglycine	6.2301e+07	1.01404e+08	1.36913e+08	1.19448e+08	2.06214e+07	9.49473e+06	3.52093e+07	3.78255e+07	1.68708	2.0259	0.0061739
D-(-)-Glutamine	3.73811e+08	5.03067e+08	2.46047e+08	4.26467e+08	3.36551e+07	8.39553e+07	6.55249e+07	9.04557e+07	1.88708	2.5016	0.00063064
Dantron	2.07707e+07	3.29122e+06	3.83157e+06	4.0835e+06	1.00047e+06	698560	481791	549793	2.07248	3.5497	0.0033385
ethyl 4-hydroxy-3-methylisoxazolo[5,4-b]pyridine-5-carboxylate	618811	1.14279e+06	740293	1.1484e+06	9.559e+06	3.3462e+07	5.45465e+06	1.36527e+07	2.35151	-4.0892	0.00066582
Flavokawain A	1.26088e+07	9.9441e+06	1.78116e+07	1.15831e+07	2.20285e+06	2.64378e+06	2.51597e+06	3.39619e+06	1.80639	2.2715	5.13e-05
Formononetin	3.78617e+06	2.94903e+06	4.3434e+06	7.92605e+06	559470	651968	651480	1.58257e+06	1.83797	2.4636	0.0015609
Integrifoside A	1.72834e+06	4.35516e+06	3.49139e+06	3.35226e+06	609547	535112	670266	936101	1.75312	2.2324	0.00061821
Isoliquiritigenin	4.33663e+07	2.08195e+07	5.00064e+06	1.12832e+07	1.4321e+06	1.09851e+06	580098	379146	2.45478	4.5272	0.0016332
LPC 16:2	4.28435e+06	8.31547e+06	9.63885e+06	6.03762e+06	2.0878e+07	40436833	3.3454e+07	1.92075e+07	1.69794	-2.0111	0.0015771
Lysopc 14:0	5.63263e+06	4.96328e+06	1.51191e+07	1.308e+07	2.21159e+07	3.57258e+07	5.44333e+07	4.49652e+07	1.70403	-2.019	0.0054126
MAG (18:1)	3.50208e+06	3.37183e+06	3.15639e+06	2.07861e+06	305200	269345	416547	412100	2.16295	3.1093	1.15e-05
N-Acetylglucosamine	3.16791e+08	6.3859e+08	2.39733e+08	2.14906e+08	1730039938	1659959210	1194266601	1259653153	1.70705	-2.0512	0.0012126
N-lactoyl-phenylalanine	2.1193e+07	3.94888e+07	1.27077e+07	1.44627e+07	1.53105e+08	157636917	117340226	8.08782e+07	1.8992	-2.5344	0.00085876
Naringenin chalcone	7.28699e+06	8.88885e+06	8.27857e+06	1.84566e+07	1.66981e+06	1.97653e+06	1.5839e+06	2.71591e+06	1.80488	2.433	0.00050939
Nicotianamine	7.26406e+07	6.09487e+07	5.98092e+07	6.24071e+07	1.03587e+07	7.78598e+06	1.52698e+07	1.79864e+07	1.88044	2.3152	0.00014416
OxPC (16:0-18:2+2O)	9.37587e+06	4.51684e+07	3.09857e+07	2.73686e+07	3.23236e+06	1.59884e+06	2.26804e+06	4.89187e+06	2.08353	3.235	0.0018587
OxPC (16:0-20:3+2O(1Cyc))	3.20491e+06	3.00748e+07	2.0164e+07	1.77221e+07	205141	267621	264667	2.25066e+06	2.57619	4.5739	0.0035307
OxPE (18:1-18:2+2O )	1.79162e+06	8.25544e+06	3.72782e+06	2.3722e+06	715010	908105	788298	811454	1.64432	2.3249	0.0052928
Paracetamol	1.54282e+06	2.19466e+06	1.49157e+06	1.60425e+06	1.19511e+07	5.77465e+07	7.55271e+06	1.32381e+07	2.14072	-3.7271	0.0023763
PC (16:0/22:6)	1.27119e+06	1.83286e+06	2.00478e+06	1.51294e+06	144765	137502	342175	958380	1.80844	2.0647	0.0096258
Peimisine	439162	586850	390741	318878	1.55307e+06	1.8591e+06	2.37515e+06	1.43976e+06	1.71672	-2.058	0.00014839
Scutellarein	4.39046e+06	5.55697e+06	4.23887e+06	7.07063e+06	633460	906871	774504	1.2429e+06	1.93399	2.5789	6.9e-05
Sphingosine (d18:1)	2.20131e+06	3.57674e+06	3.82527e+06	2.75332e+06	688564	749849	784017	641479	1.73142	2.1092	3.89e-05
Tanshinone I	393006	316741	425385	666505	3.6051e+06	1.97126e+06	1.0161e+06	1.58963e+06	1.68017	-2.1832	0.0032448
Tenuifoliside B	4.10798e+07	8.55289e+06	1.62972e+07	1.28526e+07	2.45417e+06	2.46733e+06	1.37383e+06	3.79791e+06	1.96167	2.9645	0.0026088
Toosendanin	565503	794609	412533	409955	1.18408e+06	5.34728e+06	2.60368e+06	2.44278e+06	1.74943	-2.4072	0.0039556
Tyrosylalanine	4.38115e+06	1.0081e+07	4.44516e+06	1.05438e+07	1.01292e+06	1.74073e+06	1.30769e+06	2.00965e+06	1.71573	2.2783	0.0018565
